# Supplementary material for: Synthèse et structure cristalline d’un matériau noir AgMnII 3(MnIII 0,26Al0,74)(MoO4)5
Source: Acta Crystallogr E Crystallogr Commun. 2015 Feb 21;71(Pt 3):299–304. doi: 10.1107/S2056989015003345 (PMC4350738; doi:10.1107/S2056989015003345)
Supplement: Supplementary file 1 [file e-71-00299-sup1.cif]

##############################################################################
#                                                                            #
# This CIF contains the data in a paper accepted for publication in          #
# Acta Crystallographica Section E. It conforms to the requirements of       #
# Notes for Authors for Acta Crystallographica Section E, and has been       #
# peer reviewed under the auspices of the IUCr Commission on Journals.       #
#                                                                            #
# Full details of the Crystallographic Information File format               #
# are given in the paper "The Crystallographic Information File (CIF):       #
# a New Standard Archive File for Crystallography" by S. R. Hall, F. H.      #
# Allen and I. D. Brown [Acta Cryst. (1991), A47, 655-685].                  #
#                                                                            #
# The current version of the core CIF dictionary is obtainable from          #
# ftp://ftp.iucr.org/pub/cif_core.dic.                                       #
#                                                                            #
# Software is freely available for graphical display of the structure(s)     #
# in this CIF. For information consult the CIF software page                 #
# http://www.iucr.org/resources/cif/software.                                #
#                                                                            #
# This file may be used for bona fide research purposes within the           #
# scientific community so long as proper attribution is given to the journal # 
# article from which it was obtained.                                        #
#                                                                            #
##############################################################################
data_I
_database_code_depnum_ccdc_archive 'CCDC 1050266'
_audit_creation_method     SHELXL-97
_journal_date_recd_electronic     2015-01-27
_journal_date_accepted     2015-02-16
_journal_name_full     'Acta Crystallographica, Section E'
_journal_year     2015
_journal_volume     71
_journal_issue      3
_journal_page_first     299
_journal_page_last     304
_journal_paper_category     GI
_journal_paper_doi     10.1107/S2056989015003345
_journal_coeditor_code     RU2061
_publ_contact_author_name     'Dr Wafa frigui'
_publ_contact_author_address
;
Laboratoire de Mat\'eriaux et Cristallochimie
Facult\'e des Sciences de Tunis
Universit\'e de Tunis ElManar
2092 Manar II Tunis
Tunisia
;
_publ_contact_author_email     'frigui.wafa@gmail.com'
_publ_contact_author_fax     '216 71 88 34 24'
_publ_contact_author_phone     '216 71 87 26 00'
_publ_section_title
;
Synth\`ese et structure cristalline d'un mat\'eriau noir
AgMn^II^~3~(Mn^III^~0,26~Al~0,74~)(MoO~4~)~5~
;
loop_
    _publ_author_name
    _publ_author_address
    'Bouzidi, Chahira'
;
Laboratoire de Mat\'eriaux et Cristallochimie
Facult\'e des Sciences de Tunis
Universit\'e de Tunis ElManar
2092 Manar II Tunis
Tunisia
;
    'Frigui, Wafa'
;
Laboratoire de Mat\'eriaux et Cristallochimie
Facult\'e des Sciences de Tunis
Universit\'e de Tunis ElManar
2092 Manar II Tunis
Tunisia
;
    'Zid, Mohamed Faouzi'
;
Laboratoire de Mat\'eriaux et Cristallochimie
Facult\'e des Sciences de Tunis
Universit\'e de Tunis ElManar
2092 Manar II Tunis
Tunisia
;
_publ_section_synopsis
;
A new silver aluminium trimanganese pentamolybdate,
AgMn^II^~3~(Mn^III^~0,26~Al~0,74~)(MoO~4~)~5~, is composed of <i>M</i>~2~O~10~
dimers, <i>M</i>~3~O~14~ (<i>M</i> = Mn, Al) trimers and MoO~4~ tetrahedra
sharing corners and forming three types of layers. A comparative structural
description is provided with the structures of related phases containing
dimers, trimers and tetramers.
;
_chemical_name_systematic
;
Silver(I) trimanganese(II) aluminium
pentakis[tetraoxidomolybdate(VI)]
;
_chemical_name_common     ?
_chemical_formula_moiety     'Ag Al0.74 Mn3.26 Mo5 O20'
_chemical_formula_sum     'Ag Al0.74 Mn3.26 Mo5 O20'
_chemical_formula_structural     'Ag Al0.74 Mn3.26 (Mo O4)5'
_chemical_formula_weight     1106.64
_chemical_melting_point     ?
_symmetry_cell_setting     triclinic
_symmetry_space_group_name_H-M     'P -1'
_symmetry_space_group_name_Hall     '-P 1'
loop_
    _symmetry_equiv_pos_as_xyz
    'x, y, z'
    '-x, -y, -z'
_cell_length_a     6.9596(6)
_cell_length_b     7.0326(7)
_cell_length_c     17.909(6)
_cell_angle_alpha     87.654(6)
_cell_angle_beta     87.442(6)
_cell_angle_gamma     79.299(7)
_cell_volume     860.0(3)
_cell_formula_units_Z     2
_cell_measurement_reflns_used     25
_cell_measurement_theta_min     10
_cell_measurement_theta_max     15
_cell_measurement_temperature     298(2)
_exptl_crystal_description     prism
_exptl_crystal_colour     black
_exptl_crystal_size_max     0.28
_exptl_crystal_size_mid     0.21
_exptl_crystal_size_min     0.21
_exptl_crystal_density_diffrn     4.274
_exptl_crystal_density_meas     ?
_exptl_crystal_density_method     'not measured'
_exptl_crystal_F_000     1016
_exptl_absorpt_coefficient_mu     7.076
_exptl_absorpt_correction_type     psi-scan
_exptl_absorpt_process_details
;
(North <i>et al.</i>, 1968)
;
_exptl_absorpt_correction_T_min     0.1533
_exptl_absorpt_correction_T_max     0.2632
_exptl_special_details     ?
_diffrn_ambient_temperature     298(2)
_diffrn_radiation_type     MoK\a
_diffrn_radiation_wavelength     0.71073
_diffrn_radiation_source     'fine-focus sealed tube'
_diffrn_radiation_monochromator     graphite
_diffrn_measurement_device_type     'Enraf--Nonius CAD-4'
_diffrn_measurement_method     \w/2\q
_diffrn_detector_area_resol_mean     ?
_diffrn_reflns_number     5479
_diffrn_reflns_av_R_equivalents     0.0152
_diffrn_reflns_av_sigmaI/netI     0.0185
_diffrn_reflns_theta_min     2.28
_diffrn_reflns_theta_max     26.97
_diffrn_reflns_theta_full     26.97
_diffrn_measured_fraction_theta_max     1.000
_diffrn_measured_fraction_theta_full     1.000
_diffrn_reflns_limit_h_min     -8
_diffrn_reflns_limit_h_max     3
_diffrn_reflns_limit_k_min     -8
_diffrn_reflns_limit_k_max     8
_diffrn_reflns_limit_l_min     -22
_diffrn_reflns_limit_l_max     22
_diffrn_standards_number     2
_diffrn_standards_interval_count     ?
_diffrn_standards_interval_time     120
_diffrn_standards_decay_%     1.1
loop_
    _diffrn_standard_refln_index_h
    _diffrn_standard_refln_index_k
    _diffrn_standard_refln_index_l
    0 -1 -10
    -1 -1 -9
_refine_special_details
;
Refinement of <i>F</i>^2^ against ALL reflections. The weighted <i>R</i>-factor
<i>wR</i> and goodness of fit <i>S</i> are based on <i>F</i>^2^, conventional
<i>R</i>-factors <i>R</i> are based on <i>F</i>, with <i>F</i> set to zero for
negative <i>F</i>^2^. The threshold expression of <i>F</i>^2^ >
\s(<i>F</i>^2^) is used only for calculating <i>R</i>-factors(gt) <i>etc</i>.
and is not relevant to the choice of reflections for refinement.
<i>R</i>-factors based on <i>F</i>^2^ are statistically about twice as large
as those based on <i>F</i>, and <i>R</i>- factors based on ALL data will be
even larger.
;
_reflns_number_total     3736
_reflns_number_gt     3470
_reflns_threshold_expression     I>2/s(I)
_refine_ls_structure_factor_coef     Fsqd
_refine_ls_matrix_type     full
_refine_ls_R_factor_all     0.0274
_refine_ls_R_factor_gt     0.0245
_refine_ls_wR_factor_gt     0.0624
_refine_ls_wR_factor_ref     0.0637
_refine_ls_goodness_of_fit_ref     1.232
_refine_ls_restrained_S_all     1.240
_refine_ls_number_reflns     3736
_refine_ls_number_parameters     291
_refine_ls_number_restraints     1
_refine_ls_weighting_scheme     calc
_refine_ls_weighting_details
         'calc w=1/[\s^2^(Fo^2^)+(0.0222P)^2^+3.8945P] where P=(Fo^2^+2Fc^2^)/3'
_atom_sites_solution_primary     direct
_atom_sites_solution_secondary     difmap
_refine_ls_shift/su_max     0.001
_refine_ls_shift/su_mean     0.000
_refine_diff_density_max     1.001
_refine_diff_density_min     -1.056
_refine_ls_extinction_method
;
SHELXL97 (Sheldrick, 2008)
;
_refine_ls_extinction_coef     0.00248(15)
_refine_ls_extinction_expression
                                  'Fc^*^=kFc[1+0.001xFc^2^\l^3^/sin(2\q)]^-1/4^'
loop_
    _atom_type_symbol
    _atom_type_description
    _atom_type_scat_dispersion_real
    _atom_type_scat_dispersion_imag
    _atom_type_scat_source
    'O' 'O' 0.0106 0.0060
                         'International Tables Vol C Tables 4.2.6.8 and 6.1.1.4'
    'Mn' 'Mn' 0.3368 0.7283
                         'International Tables Vol C Tables 4.2.6.8 and 6.1.1.4'
    'Mo' 'Mo' -1.6832 0.6857
                         'International Tables Vol C Tables 4.2.6.8 and 6.1.1.4'
    'Ag' 'Ag' -0.8971 1.1015
                         'International Tables Vol C Tables 4.2.6.8 and 6.1.1.4'
    'Al' 'Al' 0.0645 0.0514
                         'International Tables Vol C Tables 4.2.6.8 and 6.1.1.4'
_computing_data_collection
;
CAD-4 EXPRESS (Duisenberg, 1992; Mac\'i\<cek & Yordanov, 1992)
;
_computing_cell_refinement
;
CAD-4 EXPRESS (Duisenberg, 1992; Mac\'i\<cek & Yordanov, 1992)
;
_computing_data_reduction
;
XCAD4 (Harms & Wocadlo, 1995)
;
_computing_structure_solution
;
SHELXS97 (Sheldrick, 2008)
;
_computing_structure_refinement
;
SHELXL97 (Sheldrick, 2008)
;
_computing_molecular_graphics
;
DIAMOND (Brandenburg & Putz, 2001)
;
_computing_publication_material
;
WinGX (Farrugia, 2012)
;
loop_
    _atom_site_type_symbol
    _atom_site_label
    _atom_site_fract_x
    _atom_site_fract_y
    _atom_site_fract_z
    _atom_site_U_iso_or_equiv
    _atom_site_adp_type
    _atom_site_calc_flag
    _atom_site_refinement_flags
    _atom_site_occupancy
    _atom_site_symmetry_multiplicity
    _atom_site_disorder_assembly
    _atom_site_disorder_group
    Mo Mo1 0.25717(6) 0.44969(5) 0.41400(2) 0.01218(10) Uani d . 1 1 . .
    Mo Mo2 0.81551(6) 0.77839(6) 0.18950(2) 0.01421(10) Uani d . 1 1 . .
    Mo Mo3 0.22876(6) 0.69185(5) 0.97314(2) 0.01166(10) Uani d . 1 1 . .
    Mo Mo4 0.71529(6) 0.82667(5) 0.78655(2) 0.01120(10) Uani d . 1 1 . .
    Mo Mo5 0.77290(5) 0.06208(5) 0.403892(19) 0.00848(9) Uani d . 1 1 . .
    Mn Mn1 0.32746(10) 0.91577(9) 0.38513(4) 0.0093(2) Uani d P 0.957(7) 1 . .
    Al Al1 0.32746(10) 0.91577(9) 0.38513(4) 0.0093(2) Uani d P 0.043(7) 1 . .
    Mn Mn2 0.72939(10) 0.57389(10) 0.37410(4) 0.0081(2) Uani d P 0.846(7) 1 . .
    Al Al2 0.72939(10) 0.57389(10) 0.37410(4) 0.0081(2) Uani d P 0.154(7) 1 . .
    Mn Mn3 0.68693(10) 0.82604(10) 0.99326(4) 0.0088(2) Uani d P 0.804(7) 1 . .
    Al Al3 0.68693(10) 0.82604(10) 0.99326(4) 0.0088(2) Uani d P 0.196(7) 1 . .
    Mn Mn4 0.75043(12) 0.30015(11) 0.23276(4) 0.0092(3) Uani d P 0.654(7) 1 . .
    Al Al4 0.75043(12) 0.30015(11) 0.23276(4) 0.0092(3) Uani d P 0.346(7) 1 . .
    Ag Ag1 0.3550(4) 0.6550(3) 0.2181(4) 0.0373(9) Uani d P 0.448(9) 1 . .
    Ag Ag2 0.3820(17) 0.6607(11) 0.1843(13) 0.0373(9) Uani d P 0.219(12) 1 . .
    Ag Ag3 0.3870(5) 0.6554(7) 0.1610(5) 0.0401(12) Uani d P 0.319(12) 1 . .
    O O1 0.7352(5) 0.2824(5) 0.34651(18) 0.0153(6) Uani d . 1 1 . .
    O O2 0.3399(5) 0.9515(5) 0.26468(19) 0.0190(7) Uani d . 1 1 . .
    O O3 0.7466(6) 0.3498(6) 0.1229(2) 0.0279(8) Uani d . 1 1 . .
    O O4 0.6928(6) 0.8788(5) 0.8806(2) 0.0249(8) Uani d . 1 1 . .
    O O5 0.0428(6) 0.2814(5) 0.2342(2) 0.0266(8) Uani d . 1 1 . .
    O O6 0.0586(5) 0.7080(6) 0.1646(2) 0.0311(9) Uani d . 1 1 . .
    O O7 0.7079(6) 0.1205(5) 0.49512(19) 0.0228(8) Uani d . 1 1 . .
    O O8 0.4491(6) 0.3332(5) 0.23101(19) 0.0241(8) Uani d . 1 1 . .
    O O9 0.7330(5) 0.5994(5) 0.25324(19) 0.0214(7) Uani d . 1 1 . .
    O O10 0.7026(5) 0.5284(5) 0.9776(2) 0.0231(8) Uani d . 1 1 . .
    O O11 0.0187(5) 0.9658(5) 0.3959(2) 0.0240(8) Uani d . 1 1 . .
    O O12 0.3428(6) 0.2095(5) 0.3903(2) 0.0316(9) Uani d . 1 1 . .
    O O13 0.6472(5) 0.8752(5) 0.38069(17) 0.0137(6) Uani d . 1 1 . .
    O O14 0.7538(6) 0.5391(6) 0.4896(2) 0.0287(9) Uani d . 1 1 . .
    O O15 0.7832(6) 0.0068(6) 0.2296(2) 0.0299(9) Uani d . 1 1 . .
    O O16 0.6236(5) 0.1365(5) 0.00392(19) 0.0195(7) Uani d . 1 1 . .
    O O17 0.9851(6) 0.7876(5) 0.9945(2) 0.0263(8) Uani d . 1 1 . .
    O O18 0.0299(6) 0.5324(6) 0.3763(2) 0.0293(9) Uani d . 1 1 . .
    O O19 0.6781(5) 0.7961(5) 0.1093(2) 0.0224(7) Uani d . 1 1 . .
    O O20 0.4161(5) 0.6075(4) 0.37703(18) 0.0150(6) Uani d . 1 1 . .
loop_
    _atom_site_aniso_label
    _atom_site_aniso_U_11
    _atom_site_aniso_U_22
    _atom_site_aniso_U_33
    _atom_site_aniso_U_12
    _atom_site_aniso_U_13
    _atom_site_aniso_U_23
    Mo1 0.0156(2) 0.00828(18) 0.01359(19) -0.00554(14) 0.00493(14) -0.00176(13)
    Mo2 0.01091(19) 0.0149(2) 0.0168(2) -0.00313(14) -0.00111(14) 0.00465(14)
    Mo3 0.01408(19) 0.01035(18) 0.01164(18) -0.00514(14) -0.00041(14)
                                                                    -0.00018(13)
    Mo4 0.0158(2) 0.00772(18) 0.00939(18) -0.00068(14) -0.00021(14) 0.00003(13)
    Mo5 0.00941(18) 0.00634(17) 0.01008(17) -0.00234(13) -0.00227(13)
                                                                     0.00120(12)
    Mn1 0.0082(4) 0.0068(3) 0.0124(4) -0.0005(2) -0.0006(2) 0.0000(2)
    Al1 0.0082(4) 0.0068(3) 0.0124(4) -0.0005(2) -0.0006(2) 0.0000(2)
    Mn2 0.0091(4) 0.0064(4) 0.0086(4) -0.0006(2) -0.0008(2) -0.0017(2)
    Al2 0.0091(4) 0.0064(4) 0.0086(4) -0.0006(2) -0.0008(2) -0.0017(2)
    Mn3 0.0090(4) 0.0088(4) 0.0081(4) -0.0002(3) -0.0013(3) -0.0004(2)
    Al3 0.0090(4) 0.0088(4) 0.0081(4) -0.0002(3) -0.0013(3) -0.0004(2)
    Mn4 0.0113(4) 0.0088(4) 0.0075(4) -0.0018(3) -0.0011(3) -0.0001(3)
    Al4 0.0113(4) 0.0088(4) 0.0075(4) -0.0018(3) -0.0011(3) -0.0001(3)
    Ag1 0.0319(7) 0.0167(4) 0.063(3) 0.0045(4) -0.0262(11) -0.0094(9)
    Ag2 0.0319(7) 0.0167(4) 0.063(3) 0.0045(4) -0.0262(11) -0.0094(9)
    Ag3 0.0132(9) 0.0420(12) 0.066(3) -0.0084(8) -0.0072(12) 0.0112(15)
    O1 0.0124(16) 0.0129(15) 0.0192(16) 0.0002(12) 0.0003(12) 0.0038(12)
    O2 0.0251(19) 0.0132(16) 0.0193(17) -0.0043(14) -0.0077(14) 0.0028(13)
    O3 0.040(2) 0.028(2) 0.0196(18) -0.0153(17) 0.0037(16) -0.0047(15)
    O4 0.031(2) 0.0255(19) 0.0175(17) -0.0027(16) 0.0008(15) -0.0025(14)
    O5 0.029(2) 0.0179(18) 0.028(2) 0.0061(15) 0.0028(16) -0.0030(14)
    O6 0.0146(18) 0.046(2) 0.032(2) -0.0043(17) -0.0017(15) 0.0070(18)
    O7 0.032(2) 0.0220(18) 0.0149(16) -0.0058(15) -0.0025(14) -0.0046(13)
    O8 0.038(2) 0.0165(17) 0.0195(17) -0.0078(16) -0.0091(16) 0.0015(13)
    O9 0.0174(17) 0.0231(18) 0.0203(17) 0.0022(14) 0.0034(14) 0.0061(14)
    O10 0.0252(19) 0.0178(17) 0.0265(19) -0.0058(15) -0.0009(15) 0.0062(14)
    O11 0.0108(16) 0.0208(18) 0.040(2) -0.0014(14) -0.0033(15) 0.0025(15)
    O12 0.040(2) 0.0141(18) 0.041(2) -0.0119(17) 0.0188(19) -0.0061(16)
    O13 0.0128(15) 0.0137(15) 0.0161(15) -0.0055(12) -0.0028(12) -0.0011(12)
    O14 0.035(2) 0.030(2) 0.0214(19) -0.0086(17) 0.0069(16) 0.0020(15)
    O15 0.036(2) 0.031(2) 0.027(2) -0.0183(18) 0.0042(17) -0.0018(16)
    O16 0.0214(18) 0.0188(17) 0.0201(17) -0.0073(14) -0.0041(14) -0.0011(13)
    O17 0.0239(19) 0.0243(19) 0.031(2) -0.0053(15) 0.0024(16) -0.0056(15)
    O18 0.025(2) 0.035(2) 0.030(2) -0.0130(17) -0.0031(16) -0.0034(17)
    O19 0.0211(18) 0.0210(18) 0.0237(18) -0.0004(14) -0.0059(14) 0.0037(14)
    O20 0.0166(16) 0.0100(15) 0.0190(16) -0.0052(12) 0.0052(13) -0.0014(12)
_geom_special_details
;
All e.s.d.'s (except the e.s.d. in the dihedral angle between two l.s. planes)
are estimated using the full covariance matrix. The cell e.s.d.'s are taken
into account individually in the estimation of e.s.d.'s in distances, angles
and torsion angles; correlations between e.s.d.'s in cell parameters are only
used when they are defined by crystal symmetry. An approximate (isotropic)
treatment of cell e.s.d.'s is used for estimating e.s.d.'s involving l.s.
planes.
;
loop_
    _geom_bond_atom_site_label_1
    _geom_bond_atom_site_label_2
    _geom_bond_site_symmetry_2
    _geom_bond_distance
    _geom_bond_publ_flag
    Mo1 O14 2_666 1.729(4) y
    Mo1 O18 . 1.737(4) y
    Mo1 O12 . 1.747(4) y
    Mo1 O20 . 1.796(3) y
    Mo2 O6 1_655 1.717(4) y
    Mo2 O19 . 1.749(3) y
    Mo2 O15 1_565 1.758(4) y
    Mo2 O9 . 1.819(3) y
    Mo3 O17 1_455 1.737(4) y
    Mo3 O10 2_667 1.748(3) y
    Mo3 O3 2_666 1.751(4) y
    Mo3 O16 2_666 1.795(3) y
    Mo4 O4 . 1.732(4) y
    Mo4 O5 2_666 1.744(4) y
    Mo4 O2 2_676 1.765(3) y
    Mo4 O8 2_666 1.792(4) y
    Mo5 O11 1_645 1.721(3) y
    Mo5 O7 . 1.721(3) y
    Mo5 O13 1_545 1.781(3) y
    Mo5 O1 . 1.808(3) y
    Mn1 O12 1_565 2.094(4) y
    Mn1 O11 . 2.114(3) y
    Mn1 O20 . 2.150(3) y
    Mn1 O7 2_666 2.158(4) y
    Mn1 O2 . 2.161(3) y
    Mn1 O13 . 2.188(3) y
    Mn2 O18 1_655 2.059(4) y
    Mn2 O14 . 2.084(4) y
    Mn2 O13 . 2.096(3) y
    Mn2 O1 . 2.121(3) y
    Mn2 O20 . 2.148(3) y
    Mn2 O9 . 2.164(4) y
    Mn3 O4 . 2.037(4) y
    Mn3 O17 . 2.043(4) y
    Mn3 O19 1_556 2.079(4) y
    Mn3 O10 . 2.105(4) y
    Mn3 O16 2_666 2.126(4) y
    Mn3 O16 1_566 2.160(4) y
    Mn4 O3 . 1.985(4) y
    Mn4 O5 1_655 2.016(4) y
    Mn4 O1 . 2.035(3) y
    Mn4 O15 . 2.036(4) y
    Mn4 O8 . 2.068(4) y
    Mn4 O9 . 2.131(4) y
    Ag1 O8 . 2.242(4) y
    Ag1 O2 . 2.260(4) y
    Ag1 O6 . 2.275(4) y
    Ag2 O6 . 2.255(9) y
    Ag2 O8 . 2.388(13) y
    Ag2 O2 . 2.514(12) y
    Ag3 O6 . 2.245(5) y
    Ag3 O8 . 2.519(5) y
    Ag3 O19 . 2.539(5) y
loop_
    _geom_angle_atom_site_label_1
    _geom_angle_atom_site_label_2
    _geom_angle_atom_site_label_3
    _geom_angle_site_symmetry_1
    _geom_angle_site_symmetry_3
    _geom_angle
    _geom_angle_publ_flag
    O14 Mo1 O18 2_666 . 111.70(19) ?
    O14 Mo1 O12 2_666 . 108.36(19) ?
    O18 Mo1 O12 . . 109.8(2) ?
    O14 Mo1 O20 2_666 . 108.31(17) ?
    O18 Mo1 O20 . . 106.71(17) ?
    O12 Mo1 O20 . . 111.94(16) ?
    O6 Mo2 O19 1_655 . 108.91(18) ?
    O6 Mo2 O15 1_655 1_565 108.5(2) ?
    O19 Mo2 O15 . 1_565 109.26(18) ?
    O6 Mo2 O9 1_655 . 110.68(17) ?
    O19 Mo2 O9 . . 107.76(17) ?
    O15 Mo2 O9 1_565 . 111.71(17) ?
    O17 Mo3 O10 1_455 2_667 109.76(18) ?
    O17 Mo3 O3 1_455 2_666 108.24(19) ?
    O10 Mo3 O3 2_667 2_666 108.81(18) ?
    O17 Mo3 O16 1_455 2_666 108.86(17) ?
    O10 Mo3 O16 2_667 2_666 111.28(17) ?
    O3 Mo3 O16 2_666 2_666 109.85(17) ?
    O4 Mo4 O5 . 2_666 108.56(18) ?
    O4 Mo4 O2 . 2_676 107.37(17) ?
    O5 Mo4 O2 2_666 2_676 109.08(17) ?
    O4 Mo4 O8 . 2_666 108.28(18) ?
    O5 Mo4 O8 2_666 2_666 111.05(18) ?
    O2 Mo4 O8 2_676 2_666 112.35(16) ?
    O11 Mo5 O7 1_645 . 110.10(18) ?
    O11 Mo5 O13 1_645 1_545 106.33(16) ?
    O7 Mo5 O13 . 1_545 107.66(16) ?
    O11 Mo5 O1 1_645 . 106.51(16) ?
    O7 Mo5 O1 . . 108.46(16) ?
    O13 Mo5 O1 1_545 . 117.65(15) ?
    O12 Mn1 O11 1_565 . 93.79(15) ?
    O12 Mn1 O20 1_565 . 160.75(15) ?
    O11 Mn1 O20 . . 105.45(14) ?
    O12 Mn1 O7 1_565 2_666 93.35(15) ?
    O11 Mn1 O7 . 2_666 80.40(15) ?
    O20 Mn1 O7 . 2_666 89.60(13) ?
    O12 Mn1 O2 1_565 . 87.80(15) ?
    O11 Mn1 O2 . . 95.43(14) ?
    O20 Mn1 O2 . . 90.66(12) ?
    O7 Mn1 O2 2_666 . 175.73(14) ?
    O12 Mn1 O13 1_565 . 83.87(15) ?
    O11 Mn1 O13 . . 176.15(14) ?
    O20 Mn1 O13 . . 76.89(12) ?
    O7 Mn1 O13 2_666 . 96.66(13) ?
    O2 Mn1 O13 . . 87.56(13) ?
    O18 Mn2 O14 1_655 . 82.33(16) ?
    O18 Mn2 O13 1_655 . 102.64(14) ?
    O14 Mn2 O13 . . 92.00(14) ?
    O18 Mn2 O1 1_655 . 92.34(14) ?
    O14 Mn2 O1 . . 99.75(14) ?
    O13 Mn2 O1 . . 162.10(13) ?
    O18 Mn2 O20 1_655 . 176.97(15) ?
    O14 Mn2 O20 . . 95.05(14) ?
    O13 Mn2 O20 . . 78.92(12) ?
    O1 Mn2 O20 . . 86.59(12) ?
    O18 Mn2 O9 1_655 . 92.49(15) ?
    O14 Mn2 O9 . . 174.66(15) ?
    O13 Mn2 O9 . . 90.38(13) ?
    O1 Mn2 O9 . . 79.10(13) ?
    O20 Mn2 O9 . . 90.10(13) ?
    O4 Mn3 O17 . . 91.18(16) ?
    O4 Mn3 O19 . 1_556 175.38(15) ?
    O17 Mn3 O19 . 1_556 89.07(15) ?
    O4 Mn3 O10 . . 90.76(15) ?
    O17 Mn3 O10 . . 90.68(15) ?
    O19 Mn3 O10 1_556 . 93.85(14) ?
    O4 Mn3 O16 . 2_666 90.86(15) ?
    O17 Mn3 O16 . 2_666 177.96(15) ?
    O19 Mn3 O16 1_556 2_666 88.90(14) ?
    O10 Mn3 O16 . 2_666 89.19(14) ?
    O4 Mn3 O16 . 1_566 86.67(14) ?
    O17 Mn3 O16 . 1_566 98.08(15) ?
    O19 Mn3 O16 1_556 1_566 88.73(14) ?
    O10 Mn3 O16 . 1_566 170.92(14) ?
    O16 Mn3 O16 2_666 1_566 82.15(14) ?
    O3 Mn4 O5 . 1_655 92.68(16) ?
    O3 Mn4 O1 . . 173.03(15) ?
    O5 Mn4 O1 1_655 . 90.22(14) ?
    O3 Mn4 O15 . . 96.33(16) ?
    O5 Mn4 O15 1_655 . 90.79(16) ?
    O1 Mn4 O15 . . 89.96(14) ?
    O3 Mn4 O8 . . 86.84(16) ?
    O5 Mn4 O8 1_655 . 177.36(15) ?
    O1 Mn4 O8 . . 89.97(14) ?
    O15 Mn4 O8 . . 91.84(16) ?
    O3 Mn4 O9 . . 92.11(15) ?
    O5 Mn4 O9 1_655 . 85.77(14) ?
    O1 Mn4 O9 . . 81.78(13) ?
    O15 Mn4 O9 . . 171.03(15) ?
    O8 Mn4 O9 . . 91.65(14) ?
_iucr_refine_instructions_details
;
TITL    ch61 in P -1
CELL   0.71073   6.9596   7.0326  17.9091  87.654  87.442  79.299
ZERR     2       0.0006   0.0007   0.0060   0.006   0.006   0.007
LATT  1
SFAC    O   MN     MO      AG       AL
UNIT    40  6.52   10      2      1.48
MERG    2
L.S.    7
ACTA
FMAP    2
PLAN    25
SUMP 1.000 0.002 1. 6 1. 7 1. 8
EXYZ  MN1 AL1
EADP  MN1 AL1
EXYZ  MN2 AL2
EADP  MN2 AL2
EXYZ  MN3 AL3
EADP  MN3 AL3
EXYZ  MN4 AL4
EADP  MN4 AL4
EADP AG1 AG2
WGHT    0.022200    3.894500
EXTI    0.002482
FVAR       0.52498   0.95735   0.84609   0.80445   0.65425   0.44836   0.21887
FVAR       0.31884
MO1   3    0.257167    0.449695    0.413999    11.00000    0.01556    0.00828 =
         0.01359   -0.00176    0.00493   -0.00554
MO2   3    0.815513    0.778395    0.189505    11.00000    0.01091    0.01488 =
         0.01676    0.00465   -0.00111   -0.00313
MO3   3    0.228760    0.691848    0.973144    11.00000    0.01408    0.01035 =
         0.01164   -0.00018   -0.00041   -0.00514
MO4   3    0.715294    0.826674    0.786553    11.00000    0.01585    0.00772 =
         0.00939    0.00003   -0.00021   -0.00068
MO5   3    0.772905    0.062078    0.403892    11.00000    0.00941    0.00634 =
         0.01008    0.00120   -0.00227   -0.00234
MN1   2    0.327461    0.915767    0.385125    21.00000    0.00823    0.00683 =
         0.01240    0.00004   -0.00064   -0.00046
AL1   5    0.327461    0.915767    0.385125   -21.00000    0.00823    0.00683 =
         0.01240    0.00004   -0.00064   -0.00046
MN2   2    0.729392    0.573893    0.374099    31.00000    0.00910    0.00636 =
         0.00862   -0.00167   -0.00083   -0.00059
AL2   5    0.729392    0.573893    0.374099   -31.00000    0.00910    0.00636 =
         0.00862   -0.00167   -0.00083   -0.00059
MN3   2    0.686928    0.826042    0.993257    41.00000    0.00901    0.00884 =
         0.00807   -0.00044   -0.00129   -0.00021
AL3   5    0.686928    0.826042    0.993257   -41.00000    0.00901    0.00884 =
         0.00807   -0.00044   -0.00129   -0.00021
MN4   2    0.750427    0.300151    0.232758    51.00000    0.01127    0.00877 =
         0.00754   -0.00007   -0.00108   -0.00184
AL4   5    0.750427    0.300151    0.232758   -51.00000    0.01127    0.00877 =
         0.00754   -0.00007   -0.00108   -0.00184
AG1   4    0.354983    0.654972    0.218099    61.00000    0.03188    0.01668 =
         0.06276   -0.00938   -0.02623    0.00447
AG2   4    0.382034    0.660723    0.184265    71.00000    0.03188    0.01668 =
         0.06276   -0.00938   -0.02623    0.00447
AG3   4    0.387024    0.655391    0.161039    81.00000    0.01321    0.04201 =
         0.06584    0.01118   -0.00717   -0.00842
O1    1    0.735222    0.282416    0.346511    11.00000    0.01236    0.01290 =
         0.01919    0.00384    0.00034    0.00022
O2    1    0.339918    0.951452    0.264679    11.00000    0.02507    0.01321 =
         0.01932    0.00277   -0.00769   -0.00432
O3    1    0.746623    0.349843    0.122853    11.00000    0.04002    0.02751 =
         0.01958   -0.00470    0.00366   -0.01534
O4    1    0.692765    0.878807    0.880582    11.00000    0.03069    0.02552 =
         0.01748   -0.00250    0.00077   -0.00270
O5    1    0.042817    0.281366    0.234241    11.00000    0.02940    0.01792 =
         0.02841   -0.00297    0.00276    0.00609
O6    1    0.058613    0.707977    0.164558    11.00000    0.01463    0.04556 =
         0.03203    0.00705   -0.00166   -0.00430
O7    1    0.707858    0.120541    0.495122    11.00000    0.03227    0.02202 =
         0.01495   -0.00456   -0.00255   -0.00585
O8    1    0.449092    0.333158    0.231012    11.00000    0.03801    0.01652 =
         0.01950    0.00149   -0.00906   -0.00783
O9    1    0.733039    0.599410    0.253239    11.00000    0.01744    0.02313 =
         0.02029    0.00613    0.00339    0.00217
O10   1    0.702635    0.528418    0.977604    11.00000    0.02516    0.01777 =
         0.02646    0.00620   -0.00094   -0.00582
O11   1    0.018658    0.965753    0.395944    11.00000    0.01084    0.02076 =
         0.03969    0.00246   -0.00325   -0.00138
O12   1    0.342783    0.209461    0.390322    11.00000    0.04045    0.01414 =
         0.04146   -0.00606    0.01885   -0.01193
O13   1    0.647168    0.875179    0.380685    11.00000    0.01285    0.01366 =
         0.01609   -0.00112   -0.00276   -0.00546
O14   1    0.753770    0.539096    0.489610    11.00000    0.03493    0.02979 =
         0.02139    0.00199    0.00690   -0.00857
O15   1    0.783208    0.006771    0.229620    11.00000    0.03597    0.03129 =
         0.02674   -0.00182    0.00415   -0.01834
O16   1    0.623557    0.136515    0.003922    11.00000    0.02136    0.01885 =
         0.02010   -0.00107   -0.00414   -0.00732
O17   1    0.985055    0.787624    0.994534    11.00000    0.02394    0.02433 =
         0.03101   -0.00555    0.00240   -0.00528
O18   1    0.029915    0.532374    0.376332    11.00000    0.02544    0.03549 =
         0.03008   -0.00344   -0.00311   -0.01303
O19   1    0.678142    0.796146    0.109270    11.00000    0.02115    0.02101 =
         0.02373    0.00366   -0.00591   -0.00039
O20   1    0.416099    0.607549    0.377027    11.00000    0.01657    0.01004 =
         0.01899   -0.00144    0.00522   -0.00518
HKLF 4
REM     ch61 in P -1
REM R1 =  0.0245 for   3470 Fo > 4sig(Fo)  and  0.0274 for all   3736 data
REM    291 parameters refined using      1 restraints
END
WGHT      0.0231      4.2935
REM Highest difference peak  1.001,  deepest hole -1.056,  1-sigma level  0.176
Q1    1   0.1649  0.5021  0.3991  11.00000  0.05    1.00
Q2    1   0.2027  0.6655  0.2688  11.00000  0.05    0.97
Q3    1   0.1115  0.7340  0.9833  11.00000  0.05    0.85
Q4    1  -0.0487  0.7206  0.1975  11.00000  0.05    0.83
Q5    1   0.8797 -0.0010  0.4014  11.00000  0.05    0.78
Q6    1   0.9312  0.7995  0.1591  11.00000  0.05    0.73
Q7    1  -0.0778  0.5585  0.3786  11.00000  0.05    0.70
Q8    1   0.6369  0.1152  0.3969  11.00000  0.05    0.67
Q9    1   0.1892  0.6406  0.1978  11.00000  0.05    0.65
Q10   1   0.5232  0.5925  0.1683  11.00000  0.05    0.63
Q11   1   0.1481  0.2538  0.2100  11.00000  0.05    0.61
Q12   1   0.5821  0.6457  0.3769  11.00000  0.05    0.58
Q13   1   0.4644  0.2125  0.2197  11.00000  0.05    0.57
Q14   1   0.5372  0.6618  0.2009  11.00000  0.05    0.57
Q15   1   0.5074  0.5863  0.1895  11.00000  0.05    0.57
Q16   1   0.4825  0.3810  0.2043  11.00000  0.05    0.56
Q17   1   0.7362  0.5503  0.4587  11.00000  0.05    0.56
Q18   1   0.0435  0.4424  0.3967  11.00000  0.05    0.55
Q19   1   0.7977  0.6093  0.5003  11.00000  0.05    0.55
Q20   1   0.5890  1.0287  0.3959  11.00000  0.05    0.54
Q21   1  -0.0681  1.0766  0.3558  11.00000  0.05    0.53
Q22   1   0.4380  0.6223  0.2449  11.00000  0.05    0.53
Q23   1   0.7935  0.0390  0.4844  11.00000  0.05    0.53
Q24   1   0.6606  0.5876  0.5151  11.00000  0.05    0.52
Q25   1   0.5954  0.8647  0.7918  11.00000  0.05    0.52
;
