# Supplementary material for: Synthèse et structure cristalline d’un matériau noir AgMnII 3(MnIII 0,26Al0,74)(MoO4)5
Source: Acta Crystallogr E Crystallogr Commun. 2015 Feb 21;71(Pt 3):299–304. doi: 10.1107/S2056989015003345 (PMC4350738; doi:10.1107/S2056989015003345)
Supplement: Supplementary file 2 [file e-71-00299-Isup2.hkl]

#
# h,k,l, Fc-squared, Fo-squared, sigma(Fo-squared) and status flag
#
data_I
_shelx_title '    ch61 in P -1'
_shelx_refln_list_code          4
_shelx_F_calc_maximum      520.23
_exptl_crystal_F_000      1016.24
_reflns_d_resolution_high  0.7836
 
loop_
 _symmetry_equiv_pos_as_xyz
 'x, y, z'
 '-x, -y, -z'
 
_cell_length_a     6.9596
_cell_length_b     7.0326
_cell_length_c    17.9091
_cell_angle_alpha  87.654
_cell_angle_beta   87.442
_cell_angle_gamma  79.299
 
_shelx_F_squared_multiplier     1.000
 
loop_
 _refln_index_h
 _refln_index_k
 _refln_index_l
 _refln_F_squared_calc
 _refln_F_squared_meas
 _refln_F_squared_sigma
 _refln_observed_status
   1   0   0     6696.45     6199.21     88.48 o
   2   0   0   218068.36   199790.13   3842.88 o
   3   0   0    27078.67    25865.71    149.01 o
   4   0   0    33859.67    32133.18    195.21 o
   5   0   0      351.18      351.12     27.73 o
   6   0   0     2997.70     2841.37     78.51 o
   7   0   0      354.41      394.57     29.29 o
   8   0   0      653.87      641.71     43.70 o
  -8   1   0       63.83       76.53     37.59 o
  -7   1   0     2743.33     2803.09     90.32 o
  -6   1   0       28.41       20.10     23.98 o
  -5   1   0     1087.84     1023.41     46.20 o
  -4   1   0       17.87       66.11      7.76 o
  -3   1   0      226.38      166.59     13.57 o
  -2   1   0      822.72      671.15     17.09 o
  -1   1   0      448.08      456.37     12.15 o
   0   1   0      256.01      242.49     10.12 o
   1   1   0        0.39       37.84      2.23 o
   2   1   0      973.93      834.73     15.15 o
   3   1   0     2061.57     1962.78     39.59 o
   4   1   0     8226.70     8129.80     93.51 o
   5   1   0      793.78      840.71     38.52 o
   6   1   0    29979.14    29053.44    236.24 o
   7   1   0    12804.90    11957.40    172.02 o
   8   1   0    14449.84    14233.14    208.37 o
  -8   2   0     2467.19     2437.29    100.21 o
  -7   2   0      327.59      290.98     28.85 o
  -6   2   0      429.22      445.00     31.94 o
  -5   2   0     3846.73     3937.93     89.56 o
  -4   2   0     1679.80     1484.71     50.40 o
  -3   2   0     2354.11     2140.54     52.24 o
  -2   2   0     1708.47     1732.25     29.52 o
  -1   2   0     4630.88     4578.94    140.15 o
   0   2   0     7570.88     7589.18     63.43 o
   1   2   0     5895.30     6236.24     84.56 o
   2   2   0     4353.41     4064.03     51.37 o
   3   2   0      256.16      234.18     16.08 o
   4   2   0     1070.36      992.03     35.09 o
   5   2   0      167.43      166.42     11.94 o
   6   2   0     3444.75     3475.70     80.65 o
   7   2   0       25.73        8.49     21.26 o
   8   2   0      550.90      538.19     39.02 o
  -7   3   0    20279.17    20455.49    259.91 o
  -6   3   0     8974.13     9082.11    161.23 o
  -5   3   0    28160.45    27978.28    252.70 o
  -4   3   0      248.29      246.16     16.62 o
  -3   3   0    11881.80    11943.79    134.75 o
  -2   3   0     2350.24     2444.77     40.08 o
  -1   3   0      869.88      813.73     22.89 o
   0   3   0        7.72       13.61      9.94 o
   1   3   0      491.06      555.35     16.64 o
   2   3   0     2318.95     2381.76     31.14 o
   3   3   0      135.01      135.90     13.50 o
   4   3   0     2339.98     2485.75     53.46 o
   5   3   0      277.97      283.01     20.90 o
   6   3   0        5.67       21.73     23.95 o
   7   3   0        3.57       18.87     23.80 o
   8   3   0      424.23      479.90     38.25 o
  -7   4   0      620.05      816.19     51.90 o
  -6   4   0      144.80      179.62     18.36 o
  -5   4   0     1344.06     1524.62     64.24 o
  -4   4   0       54.39       32.18     22.90 o
  -3   4   0    15177.27    15879.76    171.71 o
  -2   4   0     3765.90     3859.16     56.30 o
  -1   4   0    79386.27    81362.70   1266.51 o
   0   4   0      446.38     1587.27    254.84 o
   1   4   0   246699.61   274827.00   6279.17 o
   2   4   0     4306.51     4456.72     50.50 o
   3   4   0   106825.51   107843.84   1204.36 o
   4   4   0     9821.01     9745.84    110.81 o
   5   4   0    20332.55    20240.85    175.75 o
   6   4   0      321.36      381.90     26.78 o
   7   4   0     3546.91     3437.68     91.97 o
   8   4   0      558.94      676.84     49.62 o
  -6   5   0     3130.37     3106.67    107.99 o
  -5   5   0      842.25      883.27     59.97 o
  -4   5   0     2283.20     2466.63     82.74 o
  -3   5   0      108.57      102.33     13.14 o
  -2   5   0      103.46      119.51      8.66 o
  -1   5   0     1162.93     1137.39     44.35 o
   0   5   0      447.49      429.51     31.72 o
   1   5   0      908.67      915.61     28.78 o
   2   5   0      335.24      322.91     15.16 o
   3   5   0       11.59      185.22     35.67 o
   4   5   0      135.90      205.02     19.67 o
   5   5   0      855.61      961.74     44.91 o
   6   5   0      459.41      459.27     30.78 o
   7   5   0    11010.37    11126.26    166.29 o
   8   5   0     5360.23     5293.67    130.06 o
  -5   6   0     1073.24     1055.88     69.49 o
  -4   6   0     1288.48     1384.43     69.94 o
  -3   6   0     1283.82     1274.40     61.73 o
  -2   6   0     1256.40     1250.28    103.01 o
  -1   6   0      640.58      697.11     43.72 o
   0   6   0      548.79      553.90     34.36 o
   1   6   0     1618.62     1657.47     65.14 o
   2   6   0      832.44      869.51     32.86 o
   3   6   0     2077.63     2158.36     47.09 o
   4   6   0       56.81       75.04     10.78 o
   5   6   0       39.67       51.81     11.21 o
   6   6   0      251.07      268.14     22.21 o
   7   6   0      863.99      894.36     54.85 o
  -4   7   0    11970.03    11850.67    212.10 o
  -3   7   0        1.43       11.90     30.73 o
  -2   7   0     2926.49     2872.93     91.33 o
  -1   7   0      373.38      394.89     20.13 o
   0   7   0      227.04      218.88     11.39 o
   1   7   0       51.44       19.70     19.45 o
   2   7   0      653.52      743.66     33.66 o
   3   7   0     1091.49     1083.72     40.21 o
   4   7   0       38.07       65.31     26.34 o
   5   7   0     2666.47     2680.91     86.46 o
   6   7   0      345.20      419.12     33.57 o
  -2   8   0     3692.33     3492.40    152.09 o
  -1   8   0       49.42       57.12     31.50 o
   0   8   0    19162.34    18737.38    177.98 o
   1   8   0       51.85       78.06     13.02 o
   2   8   0    34910.81    34952.77    339.33 o
   3   8   0     1413.61     1509.29     51.78 o
   4   8   0    28339.57    28996.46    300.30 o
   5   8   0     1301.64     1516.45     71.93 o
  -5  -8   1      278.18      372.80     28.38 o
  -4  -8   1      763.78      800.59     63.52 o
  -3  -8   1        1.36       11.76     21.22 o
  -2  -8   1      511.61      536.77     32.18 o
  -1  -8   1      134.71      121.17     14.61 o
   0  -8   1     5982.40     6018.58    284.80 o
   1  -8   1        9.76       61.80     14.79 o
   2  -8   1     6212.23     6085.75    124.30 o
  -6  -7   1       11.52        7.47     25.47 o
  -5  -7   1     1458.06     1485.45     65.44 o
  -4  -7   1        3.90       27.83     24.06 o
  -3  -7   1     3493.16     3431.31     68.30 o
  -2  -7   1      664.09      718.88     35.39 o
  -1  -7   1      848.62      757.36     35.27 o
   0  -7   1     6702.91     6649.09    180.80 o
   1  -7   1     1088.46     1125.77     48.38 o
   2  -7   1    20064.56    20021.45    734.47 o
   3  -7   1      896.44      892.65     59.57 o
   4  -7   1    11605.24    11464.02    207.12 o
  -7  -6   1      311.73      339.64     34.22 o
  -6  -6   1     4491.10     4743.06    106.82 o
  -5  -6   1     7474.43     7764.18    127.94 o
  -4  -6   1     4694.24     4824.53     99.20 o
  -3  -6   1    12334.89    12456.09    115.51 o
  -2  -6   1    10354.10    10086.82    103.09 o
  -1  -6   1     4353.35     4581.73    100.24 o
   0  -6   1     4106.44     4025.68     67.81 o
   1  -6   1        5.82       22.40     18.19 o
   2  -6   1      410.30      415.59     24.32 o
   3  -6   1        0.74       17.53     23.08 o
   4  -6   1       45.53       76.42     14.91 o
   5  -6   1       22.78       48.29     33.02 o
  -8  -5   1     2914.61     2848.08     94.49 o
  -7  -5   1     6812.22     6598.85    130.28 o
  -6  -5   1     5504.08     5649.13    109.60 o
  -5  -5   1     5745.81     6011.69    103.83 o
  -4  -5   1      542.13      632.00     36.41 o
  -3  -5   1      967.69      981.46     29.59 o
  -2  -5   1      409.26      471.24     22.51 o
  -1  -5   1      648.49      637.50     27.32 o
   0  -5   1        2.64       12.43     20.75 o
   1  -5   1      384.49      385.53     49.54 o
   2  -5   1     1568.87     1628.99    115.87 o
   3  -5   1     7616.23     7338.76    130.68 o
   4  -5   1     8090.39     8313.12    147.30 o
   5  -5   1     1836.91     1769.57     78.46 o
   6  -5   1     7141.23     7450.13    166.45 o
  -8  -4   1      537.15      508.24     39.96 o
  -7  -4   1      213.29      214.57     14.62 o
  -6  -4   1       40.09       35.16     20.79 o
  -5  -4   1     3452.86     3379.09     73.52 o
  -4  -4   1     5385.42     5569.97     84.79 o
  -3  -4   1     5930.08     6175.55     60.52 o
  -2  -4   1        0.73      -13.06     13.06 o
  -1  -4   1      837.30      944.41     26.90 o
   0  -4   1        1.71        7.31     10.89 o
   1  -4   1    22823.61    22535.96    642.69 o
   2  -4   1     2175.32     2091.91     42.64 o
   3  -4   1    22394.52    21985.38    202.89 o
   4  -4   1      973.97     1102.40     53.85 o
   5  -4   1     3247.07     3465.23     95.49 o
   6  -4   1        7.38       67.85     33.96 o
   7  -4   1     1455.01     1461.63     82.03 o
  -8  -3   1     4394.75     4410.44    115.97 o
  -7  -3   1      869.64      865.09     48.47 o
  -6  -3   1     1102.60     1061.53     49.78 o
  -5  -3   1        5.31        2.69     18.76 o
  -4  -3   1      179.90      250.55     17.56 o
  -3  -3   1       48.19       23.96      8.47 o
  -2  -3   1     6364.77     6373.95     52.41 o
  -1  -3   1      368.03      370.32     14.97 o
   0  -3   1       41.69       24.82      8.82 o
   1  -3   1    11737.34    12148.03    232.56 o
   2  -3   1      505.66      677.61     46.74 o
   3  -3   1    56273.09    55545.61    291.00 o
   4  -3   1     3522.98     3455.71     80.82 o
   5  -3   1    23186.86    23552.78    230.13 o
   6  -3   1     4263.31     4979.87    118.50 o
   7  -3   1     4196.06     4173.15    121.74 o
  -8  -2   1       71.46       19.12     34.18 o
  -7  -2   1     6233.31     6012.57    121.32 o
  -6  -2   1      491.90      470.34     30.63 o
  -5  -2   1    13756.43    12836.43    138.10 o
  -4  -2   1    36273.35    34298.17    196.17 o
  -3  -2   1    24968.36    23802.70    138.20 o
  -2  -2   1    40168.96    37472.03    237.52 o
  -1  -2   1    76828.90    82597.48    637.16 o
   0  -2   1    40122.27    40440.41    114.82 o
   1  -2   1    16892.80    16582.97    360.50 o
   2  -2   1     1818.36     2031.49     63.37 o
   3  -2   1     3508.03     3628.77     67.02 o
   4  -2   1      999.70     1028.79     42.09 o
   5  -2   1      711.01      829.54     44.54 o
   6  -2   1        9.89       26.41     23.51 o
   7  -2   1       11.25       67.23     31.68 o
   8  -2   1       98.77       98.04     38.39 o
  -8  -1   1     2279.09     2183.78     86.69 o
  -7  -1   1     1983.37     2027.98     75.53 o
  -6  -1   1    13120.77    12391.91    157.13 o
  -5  -1   1     5585.81     5463.16     91.67 o
  -4  -1   1    32393.68    29300.80    183.65 o
  -3  -1   1      198.96      241.97     17.31 o
  -2  -1   1     6657.45     6138.79     41.24 o
  -1  -1   1        2.78        5.21      4.57 o
   0  -1   1      195.25      152.79      8.17 o
   1  -1   1      207.12      162.57      9.02 o
   2  -1   1     2009.16     1788.63     52.69 o
   3  -1   1     4891.91     4696.81     68.17 o
   4  -1   1    12414.71    11446.14    121.69 o
   5  -1   1    20382.68    19788.04    183.52 o
   6  -1   1     4405.73     4346.90     98.42 o
   7  -1   1    17595.09    17795.93    219.33 o
   8  -1   1      608.16      544.34     43.34 o
  -8   0   1       37.30       -8.78     32.44 o
  -7   0   1       13.60       16.55     23.29 o
  -6   0   1        4.16       15.20     24.38 o
  -5   0   1      243.20      259.37     19.60 o
  -4   0   1     5865.75     5565.24     83.62 o
  -3   0   1    14788.54    13931.44    112.01 o
  -2   0   1    22207.75    19303.90     77.21 o
  -1   0   1      161.23      155.18      7.89 o
   1   0   1       30.92       60.36      3.60 o
   2   0   1    45389.52    41177.41    603.80 o
   3   0   1    19815.21    18431.27    122.88 o
   4   0   1    37208.57    33806.28    197.07 o
   5   0   1     3497.27     3281.40     72.28 o
   6   0   1     6297.26     6346.64    112.35 o
   7   0   1      315.61      337.25     22.79 o
   8   0   1     4009.87     3983.53    114.02 o
  -8   1   1       83.19       52.72     34.65 o
  -7   1   1     9415.59     9293.46    163.08 o
  -6   1   1     2062.86     2074.77     70.13 o
  -5   1   1      532.65      542.25     35.68 o
  -4   1   1      155.52      179.20     12.96 o
  -3   1   1      822.50      883.50     32.76 o
  -2   1   1      448.62      500.21     49.48 o
  -1   1   1      682.83      568.10     18.39 o
   0   1   1        2.28      175.57      7.86 o
   1   1   1       10.59       95.82      6.80 o
   2   1   1     7792.77     7868.44     77.99 o
   3   1   1      806.88      869.87     27.03 o
   4   1   1    46692.12    43102.82    213.70 o
   5   1   1     5281.29     5136.67     85.78 o
   6   1   1    24361.03    23483.53    209.52 o
   7   1   1     5037.59     4881.19    110.05 o
   8   1   1     3753.92     3553.43    106.29 o
  -8   2   1     2401.96     2480.72    101.19 o
  -7   2   1      101.41      142.46     15.02 o
  -6   2   1     5390.17     5536.92    118.28 o
  -5   2   1      367.47      365.84     27.37 o
  -4   2   1     9236.13     9000.38    119.10 o
  -3   2   1    52002.50    50554.67    253.45 o
  -2   2   1    33713.57    33121.30    478.68 o
  -1   2   1    74012.92    73811.15    244.39 o
   0   2   1   113481.85   131907.38    817.98 o
   1   2   1    63178.98    74987.98   1133.60 o
   2   2   1    25422.97    24711.62    206.51 o
   3   2   1    11682.70    11895.22     94.24 o
   4   2   1     8127.00     8249.44     91.64 o
   5   2   1     4484.75     4302.71     78.14 o
   6   2   1     1973.79     1847.89     60.07 o
   7   2   1        0.45       53.99     24.06 o
   8   2   1      226.43      239.58     17.71 o
  -7   3   1     1444.82     1479.77     78.15 o
  -6   3   1      892.86      938.98     58.45 o
  -5   3   1     9172.67     9328.29    146.38 o
  -4   3   1      744.21      801.71     41.97 o
  -3   3   1    36713.72    35896.57    234.61 o
  -2   3   1     1224.86     1225.91     53.81 o
  -1   3   1     8437.08     8842.82     68.09 o
   0   3   1     2896.05     2974.44     36.91 o
   1   3   1       29.79       63.88      6.20 o
   2   3   1      218.20      200.51     10.91 o
   3   3   1     6141.36     6364.47    166.83 o
   4   3   1     5156.97     5490.26     77.09 o
   5   3   1     6016.12     5903.55     90.29 o
   6   3   1    23853.16    23652.76    206.01 o
   7   3   1     2894.11     2581.65     77.65 o
   8   3   1    16822.47    16427.19    218.35 o
  -7   4   1      564.52      590.05     44.35 o
  -6   4   1      205.02      247.16     23.70 o
  -5   4   1      107.13       96.01     33.06 o
  -4   4   1      564.49      570.40     40.47 o
  -3   4   1     2304.12     2377.03     68.02 o
  -2   4   1     1703.56     1669.41     38.44 o
  -1   4   1    10160.51    10103.94    157.59 o
   0   4   1       16.83       28.91     11.39 o
   1   4   1      295.66      302.29     15.72 o
   2   4   1        0.16       19.10      6.15 o
   3   4   1    15347.00    16024.58    223.58 o
   4   4   1    10102.10    10286.15    113.51 o
   5   4   1    14966.42    14944.74    150.52 o
   6   4   1     4904.50     4880.92     97.03 o
   7   4   1     5396.56     5184.60    110.89 o
   8   4   1      368.47      340.85     24.46 o
  -6   5   1     9795.39    10191.30    192.52 o
  -5   5   1     1102.12     1105.03     65.32 o
  -4   5   1      991.24      933.07     57.55 o
  -3   5   1      101.77      141.66     14.88 o
  -2   5   1      136.09      147.18      9.44 o
  -1   5   1      378.99      298.59     17.36 o
   0   5   1      170.72      233.81     20.68 o
   1   5   1      141.67      163.09     12.36 o
   2   5   1       87.87      108.29     11.88 o
   3   5   1      821.47      930.26     29.17 o
   4   5   1      831.39      774.87     38.81 o
   5   5   1     7174.05     7559.85    115.24 o
   6   5   1     1377.39     1459.30     57.16 o
   7   5   1     7950.47     7852.83    138.86 o
   8   5   1     1746.36     1719.92     76.12 o
  -5   6   1     3472.86     3602.76    114.81 o
  -4   6   1      462.42      446.96     33.25 o
  -3   6   1     4202.17     4296.66    110.71 o
  -2   6   1    15599.93    15532.70    370.35 o
  -1   6   1    19551.30    19983.32    508.18 o
   0   6   1    35499.91    36309.34    216.54 o
   1   6   1    42544.31    43057.89    209.37 o
   2   6   1    17774.43    18328.19    282.84 o
   3   6   1    17713.77    18574.09    203.14 o
   4   6   1     7229.70     7759.31    123.15 o
   5   6   1     4098.77     4205.08     95.83 o
   6   6   1     3158.39     3272.43     88.23 o
   7   6   1     1074.77     1151.92     60.49 o
  -4   7   1     3049.84     3099.77    111.91 o
  -3   7   1        7.63      -23.80     31.49 o
  -2   7   1    10411.31    10136.82    124.64 o
  -1   7   1      642.12      661.30     34.22 o
   0   7   1     3863.57     3985.02     73.82 o
   1   7   1     1336.03     1298.94     43.90 o
   2   7   1      157.51      145.49     10.13 o
   3   7   1      130.64      151.34     10.47 o
   4   7   1     1693.03     1782.64     69.67 o
   5   7   1     2880.90     3124.33     92.18 o
   6   7   1     1156.90     1106.70     61.43 o
  -2   8   1      306.78      314.70     38.45 o
  -1   8   1       62.18       98.31     25.23 o
   0   8   1     1965.57     1915.54     59.93 o
   1   8   1       62.17       72.15     23.06 o
   2   8   1       98.32      138.92     12.25 o
   3   8   1        1.67        0.91     21.25 o
   4   8   1     2520.59     2651.88     94.55 o
   5   8   1     1799.03     2088.16     83.90 o
  -5  -8   2       59.86      120.18     40.09 o
  -4  -8   2     1153.09     1199.75     69.96 o
  -3  -8   2      323.94      366.36     49.59 o
  -2  -8   2     1836.06     1854.69     60.94 o
  -1  -8   2      111.60       97.32     23.40 o
   0  -8   2      611.44      570.25     31.87 o
   1  -8   2      171.36      214.71     14.30 o
   2  -8   2      921.60      923.25     50.15 o
  -6  -7   2       35.59        2.50     29.68 o
  -5  -7   2       54.21       38.79     28.27 o
  -4  -7   2       17.06       45.79     23.73 o
  -3  -7   2      837.18      885.81     38.73 o
  -2  -7   2      196.91      212.50     21.12 o
  -1  -7   2       21.47       24.83     19.18 o
   0  -7   2        9.91      -20.95     20.95 o
   1  -7   2      129.91      133.04     10.48 o
   2  -7   2       79.56      177.30     12.49 o
   3  -7   2      192.50      343.90     26.56 o
   4  -7   2     1041.63      982.44     66.62 o
  -7  -6   2     2276.51     2310.33     84.90 o
  -6  -6   2     1174.79     1167.57     58.57 o
  -5  -6   2     2473.71     2770.05     79.01 o
  -4  -6   2      246.44      286.29     21.08 o
  -3  -6   2       76.69       96.46     25.13 o
  -2  -6   2      385.03      413.07     20.65 o
  -1  -6   2     4488.63     4579.44     71.53 o
   0  -6   2     5011.36     5032.61     75.80 o
   1  -6   2      493.48      485.94     56.37 o
   2  -6   2     3060.42     3976.96    187.23 o
   3  -6   2        6.86       47.93     19.70 o
   4  -6   2       13.31       17.02     28.66 o
   5  -6   2       17.75       25.91     33.02 o
  -8  -5   2      386.70      383.20     26.86 o
  -7  -5   2     2583.76     2483.15     83.58 o
  -6  -5   2     3409.35     3555.64     89.02 o
  -5  -5   2     5858.47     6051.15    104.96 o
  -4  -5   2     8643.19     9245.69    122.39 o
  -3  -5   2    11405.34    11662.51    257.11 o
  -2  -5   2    27150.46    27512.35    258.43 o
  -1  -5   2     1427.22     1314.40     36.61 o
   0  -5   2    16247.74    16059.79    119.59 o
   1  -5   2      446.50      496.05     37.26 o
   2  -5   2    29953.65    29724.79   1018.42 o
   3  -5   2     4445.10     4587.12    102.65 o
   4  -5   2    12398.58    12479.46    181.84 o
   5  -5   2        7.57       69.56     24.75 o
   6  -5   2      917.65      903.93     66.61 o
  -8  -4   2     2090.09     2034.13     86.06 o
  -7  -4   2       10.62       15.75     22.17 o
  -6  -4   2      258.99      221.48     23.41 o
  -5  -4   2      551.11      481.14     34.01 o
  -4  -4   2        7.61       35.63     13.03 o
  -3  -4   2      101.74      134.00      6.39 o
  -2  -4   2      626.14      539.25     21.46 o
  -1  -4   2     5140.47     5108.66    177.02 o
   0  -4   2        4.34       26.35     12.60 o
   1  -4   2     1252.17     1223.20     71.82 o
   2  -4   2      595.85      549.81     24.55 o
   3  -4   2     1665.68     1583.15     55.95 o
   4  -4   2       59.68       87.96     11.83 o
   5  -4   2     2992.15     2976.66     90.23 o
   6  -4   2      309.64      442.53     36.98 o
   7  -4   2       54.91       33.27     34.22 o
  -8  -3   2     5391.28     5672.78    135.15 o
  -7  -3   2       18.61       56.82     11.54 o
  -6  -3   2     7559.23     7386.16    120.86 o
  -5  -3   2      211.46      265.82     21.16 o
  -4  -3   2      107.14      136.77     13.35 o
  -3  -3   2      182.01      195.45      9.80 o
  -2  -3   2     1365.58     1356.53     26.25 o
  -1  -3   2      913.60      836.37     21.86 o
   0  -3   2       75.75      102.90      7.11 o
   1  -3   2     2180.87     2114.10     34.37 o
   2  -3   2      150.31      163.02     22.28 o
   3  -3   2     3829.04     3729.32     75.49 o
   4  -3   2        2.52       20.03     18.72 o
   5  -3   2      136.28      228.03     19.56 o
   6  -3   2      611.53      711.73     48.93 o
   7  -3   2     2365.78     2331.86     93.12 o
  -8  -2   2        3.48       22.50     27.79 o
  -7  -2   2      472.96      461.35     33.32 o
  -6  -2   2     2359.05     2390.97     70.70 o
  -5  -2   2     2674.67     2545.82     64.44 o
  -4  -2   2     8795.93     8150.16     98.64 o
  -3  -2   2      287.20      246.78     17.06 o
  -2  -2   2      651.89      698.53     33.94 o
  -1  -2   2     5947.45     5831.97     45.27 o
   0  -2   2    18544.41    17210.37    198.35 o
   1  -2   2    28894.55    28063.42    647.34 o
   2  -2   2     2550.87     2531.37     34.79 o
   3  -2   2    23677.75    22948.67    164.60 o
   4  -2   2      526.06      507.49     32.31 o
   5  -2   2      984.13     1086.91     50.07 o
   6  -2   2      194.37      237.07     14.81 o
   7  -2   2     1544.15     1635.29     76.05 o
   8  -2   2       10.13       22.82     36.72 o
  -8  -1   2      235.17      261.50     19.09 o
  -7  -1   2      348.86      341.83     24.24 o
  -6  -1   2     1581.87     1447.59     59.58 o
  -5  -1   2     4681.83     4523.88     86.38 o
  -4  -1   2    13817.41    12633.08    124.13 o
  -3  -1   2     5912.47     4951.87     67.57 o
  -2  -1   2    36849.93    32735.83    516.57 o
  -1  -1   2     8836.76     8535.74     36.77 o
   0  -1   2     1604.70     1517.35     16.12 o
   1  -1   2    29846.98    29723.61     88.06 o
   2  -1   2     5147.49     4807.64     40.46 o
   3  -1   2    52070.58    48189.88    218.10 o
   4  -1   2     9021.69     8414.70    103.40 o
   5  -1   2    26736.82    25307.07    206.59 o
   6  -1   2      230.02      260.09     19.49 o
   7  -1   2     2027.22     1953.45     77.13 o
   8  -1   2      216.79      217.84     19.16 o
  -8   0   2      582.68      649.63     51.43 o
  -7   0   2     4771.30     4868.84    115.12 o
  -6   0   2      671.32      643.96     42.76 o
  -5   0   2      524.82      452.70     33.87 o
  -4   0   2     5617.04     5171.82     82.53 o
  -3   0   2      260.63      321.12     21.71 o
  -2   0   2     5474.49     4940.45    104.49 o
  -1   0   2      209.93      187.64      7.93 o
   0   0   2     1555.09     1376.00     13.10 o
   1   0   2      739.36      757.47     11.01 o
   2   0   2      324.46      331.85     11.11 o
   3   0   2       10.50        5.95     11.43 o
   4   0   2     1402.19     1286.43     39.35 o
   5   0   2      655.41      638.31     35.40 o
   6   0   2      561.15      521.83     38.59 o
   7   0   2      703.39      731.38     50.46 o
   8   0   2       98.35       75.69     27.87 o
  -8   1   2      469.76      502.19     35.17 o
  -7   1   2     9570.53    10124.03    171.05 o
  -6   1   2     1023.28     1049.73     55.19 o
  -5   1   2    11718.13    11624.55    146.07 o
  -4   1   2     3147.84     2884.88     65.41 o
  -3   1   2     1054.41     1004.33     36.48 o
  -2   1   2      723.54      769.17     21.65 o
  -1   1   2      403.69      357.66     11.81 o
   0   1   2      671.76      606.88     10.49 o
   1   1   2        8.11       83.26     10.79 o
   2   1   2     9563.79     9461.39     47.51 o
   3   1   2        4.58       23.04     11.72 o
   4   1   2    12847.53    12038.82    110.64 o
   5   1   2     1068.10      978.16     40.42 o
   6   1   2      567.04      508.77     35.90 o
   7   1   2      107.90       77.14     12.74 o
   8   1   2      247.80      263.97     22.93 o
  -8   2   2     2067.78     2177.88     95.46 o
  -7   2   2      881.09      960.94     57.29 o
  -6   2   2       88.70      103.92     14.12 o
  -5   2   2     1312.49     1325.81     54.30 o
  -4   2   2       18.85       71.88      9.54 o
  -3   2   2    15688.96    14730.37    136.44 o
  -2   2   2      405.98      344.28     26.54 o
  -1   2   2        0.59       15.36      8.56 o
   0   2   2     7587.57     8314.58    117.26 o
   1   2   2    13586.50    14011.51    300.76 o
   2   2   2    34935.82    33100.65    125.09 o
   3   2   2     6920.16     6996.05     72.67 o
   4   2   2    35283.77    34424.52    187.83 o
   5   2   2     2361.67     2293.81     57.48 o
   6   2   2     6237.26     6128.61    105.06 o
   7   2   2      822.02      885.77     49.88 o
   8   2   2     3148.49     2982.04     95.50 o
  -7   3   2      219.08      199.48     19.70 o
  -6   3   2      797.09      826.42     54.20 o
  -5   3   2      624.30      734.46     42.72 o
  -4   3   2     2124.62     2093.24     64.22 o
  -3   3   2    12593.32    12042.02    135.37 o
  -2   3   2      972.11      842.53     24.88 o
  -1   3   2    20322.20    21294.89    124.81 o
   0   3   2    12392.84    14805.22    229.90 o
   1   3   2        3.35       43.28      3.74 o
   2   3   2     5568.82     5745.43     72.38 o
   3   3   2    23407.53    23789.62    413.70 o
   4   3   2    28817.75    29069.97    178.59 o
   5   3   2     4667.33     4764.85     81.85 o
   6   3   2    22528.30    21935.87    197.80 o
   7   3   2      744.05      615.85     43.56 o
   8   3   2     1885.40     1578.09     70.94 o
  -7   4   2      281.09      261.57     21.16 o
  -6   4   2     6055.24     5996.78    139.65 o
  -5   4   2     1545.19     1618.85     70.50 o
  -4   4   2     1193.44     1311.02     56.00 o
  -3   4   2     6613.59     6668.79    111.59 o
  -2   4   2       74.04      114.52      7.54 o
  -1   4   2    10138.38    10510.63     85.77 o
   0   4   2       45.22       62.91      5.84 o
   1   4   2     1691.78     1864.88     35.73 o
   2   4   2     1162.36     1201.48     32.28 o
   3   4   2      133.76      151.38      8.20 o
   4   4   2      100.12       97.43      8.38 o
   5   4   2     1150.04     1155.50     45.61 o
   6   4   2      447.42      456.70     34.37 o
   7   4   2        1.25        0.00     20.46 o
   8   4   2       98.50       85.20     33.78 o
  -6   5   2     7615.28     7837.90    170.61 o
  -5   5   2     2348.88     2498.02     90.04 o
  -4   5   2     8623.79     8836.47    153.48 o
  -3   5   2     5261.75     5261.77    110.54 o
  -2   5   2     1529.24     1557.47     42.37 o
  -1   5   2      538.39      628.36     26.01 o
   0   5   2      108.82      133.89     10.03 o
   1   5   2        3.55       28.38     21.81 o
   2   5   2       34.91       48.03      8.32 o
   3   5   2     3987.45     4072.01     54.60 o
   4   5   2      599.73      685.25     34.88 o
   5   5   2     6568.77     6701.31    108.92 o
   6   5   2     2042.07     2162.89     68.67 o
   7   5   2     1719.52     1643.90     66.32 o
   8   5   2       73.57      101.63     15.68 o
  -5   6   2      294.57      316.34     22.21 o
  -4   6   2      602.63      664.96     49.47 o
  -3   6   2      454.35      507.94     35.68 o
  -2   6   2     6567.71     6621.77    219.21 o
  -1   6   2      163.42      148.19     13.70 o
   0   6   2      245.06      316.28     15.93 o
   1   6   2     1938.45     1999.26     47.07 o
   2   6   2     2451.27     2495.55     50.41 o
   3   6   2    16972.55    17750.67    129.61 o
   4   6   2     2956.82     2998.19     78.03 o
   5   6   2    16819.45    17482.97    191.59 o
   6   6   2     1737.21     1878.73     67.81 o
   7   6   2     8236.78     8049.52    147.35 o
  -4   7   2      162.81      165.72     19.56 o
  -3   7   2      956.86      968.77     61.61 o
  -2   7   2     3032.16     3465.66     75.30 o
  -1   7   2      597.87      608.66     32.84 o
   0   7   2     3282.72     3217.02     67.34 o
   1   7   2     1912.54     1831.78     51.34 o
   2   7   2       26.01       25.97     36.86 o
   3   7   2      819.96      857.32     35.95 o
   4   7   2     6006.66     5973.83    120.48 o
   5   7   2     9317.63    10000.22    159.08 o
   6   7   2      979.51     1012.48     57.11 o
  -2   8   2     4667.38     4254.05    203.92 o
  -1   8   2     1116.73     1147.73     48.04 o
   0   8   2     6236.15     6101.91    102.24 o
   1   8   2      307.37      365.18     42.31 o
   2   8   2     2571.53     2511.97     64.28 o
   3   8   2      183.01      192.19     12.49 o
   4   8   2     1008.88      888.16     63.42 o
   5   8   2      272.81      316.62     24.06 o
  -5  -8   3      414.15      506.16     40.36 o
  -4  -8   3     4389.51     4496.29    127.20 o
  -3  -8   3       98.19       69.72     25.16 o
  -2  -8   3     3954.27     3957.77    226.63 o
  -1  -8   3      291.28      339.10     25.42 o
   0  -8   3     8003.93     7974.14    335.52 o
   1  -8   3     1073.34     1018.12     47.58 o
   2  -8   3     6860.66     6677.04    114.76 o
  -6  -7   3       13.23       30.81     29.46 o
  -5  -7   3    18569.33    19462.80    231.50 o
  -4  -7   3      326.27      278.03     25.80 o
  -3  -7   3     9449.63     9587.16    177.12 o
  -2  -7   3     1680.82     1700.51     57.83 o
  -1  -7   3      471.41      516.62     25.90 o
   0  -7   3     5995.07     5979.64    167.28 o
   1  -7   3     2058.95     2011.98     97.33 o
   2  -7   3     5134.96     4908.24    149.34 o
   3  -7   3     1416.29     1478.47     75.17 o
   4  -7   3      271.43      271.44     23.41 o
  -7  -6   3     1757.30     1687.23     73.91 o
  -6  -6   3     3622.92     3620.13     96.76 o
  -5  -6   3     2794.25     2987.66     83.57 o
  -4  -6   3     3565.89     3819.72     92.53 o
  -3  -6   3     3630.56     3758.38    224.42 o
  -2  -6   3     4885.39     4949.32     76.57 o
  -1  -6   3      109.67      104.07      9.36 o
   0  -6   3      270.35      902.96    107.75 o
   1  -6   3     4171.52     4194.43    181.14 o
   2  -6   3     2752.66     2697.56     62.16 o
   3  -6   3     1777.89     1817.33     76.32 o
   4  -6   3      957.89     1046.04     61.54 o
   5  -6   3      549.45      585.40     42.28 o
  -7  -5   3     2372.02     2254.96     81.35 o
  -6  -5   3     1282.54     1372.40     56.07 o
  -5  -5   3     3702.02     4004.35     86.54 o
  -4  -5   3     1540.08     1669.62     54.67 o
  -3  -5   3     2190.56     2267.67     83.15 o
  -2  -5   3       54.37       91.60     27.16 o
  -1  -5   3      408.34      420.10     22.89 o
   0  -5   3      409.57      412.10     20.48 o
   1  -5   3     1674.21     1681.31     74.52 o
   2  -5   3     1734.45     1778.05     63.22 o
   3  -5   3     1000.36      958.86     50.40 o
   4  -5   3    12176.48    11558.06    177.74 o
   5  -5   3      303.81      318.38     26.02 o
   6  -5   3    15073.35    15647.83    238.85 o
  -8  -4   3        4.17       28.95     28.95 o
  -7  -4   3      595.72      577.96     44.57 o
  -6  -4   3     2010.97     1938.60     66.67 o
  -5  -4   3     2177.83     2235.27     62.80 o
  -4  -4   3     2048.55     2078.32     53.28 o
  -3  -4   3     2655.85     2672.02     43.62 o
  -2  -4   3      960.97     1061.96     33.65 o
  -1  -4   3     3407.01     3442.86     49.53 o
   0  -4   3      609.40      580.41     22.30 o
   1  -4   3    10439.98    10478.72    147.09 o
   2  -4   3      499.35      512.00     23.31 o
   3  -4   3    11950.72    12306.91    150.86 o
   4  -4   3       31.91       77.21     11.10 o
   5  -4   3     1318.24     1341.44     63.12 o
   6  -4   3     1269.05     1273.25     66.59 o
   7  -4   3        2.54       -3.37     32.51 o
  -8  -3   3     3282.84     3212.60    106.40 o
  -7  -3   3       24.21       11.76     27.47 o
  -6  -3   3    19549.11    19211.37    199.72 o
  -5  -3   3        3.34      262.77     21.33 o
  -4  -3   3    50173.12    49299.48    252.43 o
  -3  -3   3     1166.84     1189.74     24.43 o
  -2  -3   3    36477.38    36096.57    536.69 o
  -1  -3   3     3442.60     3302.64     84.48 o
   0  -3   3     2392.59     2217.64     38.40 o
   1  -3   3    25233.02    24357.47    372.22 o
   2  -3   3    10084.13     9852.78    189.31 o
   3  -3   3    17160.46    17525.97    161.34 o
   4  -3   3     4259.21     4039.67     85.78 o
   5  -3   3      345.71      342.46     26.31 o
   6  -3   3      610.28      600.51     44.83 o
   7  -3   3      181.77      163.22     18.47 o
  -8  -2   3      439.65      448.33     29.83 o
  -7  -2   3      329.77      406.97     33.71 o
  -6  -2   3      432.23      413.66     30.13 o
  -5  -2   3     3990.79     3673.84     80.28 o
  -4  -2   3     4024.42     3716.66     70.42 o
  -3  -2   3     6077.97     5396.76     75.30 o
  -2  -2   3     3386.32     2897.87     30.82 o
  -1  -2   3    22053.59    20520.70    342.83 o
   0  -2   3     1619.07     1603.84     28.97 o
   1  -2   3     5572.27     5510.28     45.38 o
   2  -2   3    13059.62    13079.13    180.30 o
   3  -2   3     6439.47     5949.72     83.52 o
   4  -2   3     5921.76     5872.94     95.10 o
   5  -2   3     3249.67     3294.59     82.24 o
   6  -2   3      500.41      577.83     41.78 o
   7  -2   3       33.17       31.93     29.17 o
   8  -2   3     3708.09     3915.21    122.38 o
  -8  -1   3       21.48      127.79     16.55 o
  -7  -1   3       19.28       72.39     28.37 o
  -6  -1   3     1676.58     1688.32     62.30 o
  -5  -1   3      721.94      688.41     37.54 o
  -4  -1   3    15092.78    13958.40    135.71 o
  -3  -1   3      487.04      489.17     25.49 o
  -2  -1   3     3797.66     3343.60    169.92 o
  -1  -1   3      448.04      386.12      9.88 o
   0  -1   3      714.11      645.48     11.81 o
   1  -1   3      196.32      163.66      8.39 o
   2  -1   3     5479.02     5789.31     44.51 o
   3  -1   3      227.94      239.50     15.90 o
   4  -1   3      192.23      183.23     15.93 o
   5  -1   3    15372.25    14968.19    158.30 o
   6  -1   3      403.51      369.62     25.59 o
   7  -1   3    20769.35    20407.82    236.14 o
   8  -1   3      324.23      401.63     33.68 o
  -8   0   3     1780.33     1807.53     83.79 o
  -7   0   3       54.50      111.47     15.75 o
  -6   0   3     1035.49     1173.51     54.83 o
  -5   0   3     2029.18     2041.90     61.86 o
  -4   0   3     3805.71     3469.59     69.80 o
  -3   0   3     4992.53     4713.04     70.79 o
  -2   0   3       17.77       53.85     19.74 o
  -1   0   3     1457.98     1593.96     35.70 o
   0   0   3      115.73      -11.51     11.51 o
   1   0   3     1508.32     1427.58     32.12 o
   2   0   3     2488.44     2327.16     50.05 o
   3   0   3     1421.07     1501.21     36.14 o
   4   0   3     3860.05     3497.74     62.92 o
   5   0   3      219.62      218.32     16.40 o
   6   0   3        1.16       24.82     23.11 o
   7   0   3      777.65      759.84     48.46 o
   8   0   3       86.78      140.39     15.71 o
  -8   1   3       18.25       -3.23     36.76 o
  -7   1   3     3014.36     2853.92     96.84 o
  -6   1   3        2.77       58.42     27.32 o
  -5   1   3    20174.23    20405.80    196.87 o
  -4   1   3     1836.54     1615.54     52.31 o
  -3   1   3    65619.80    60360.65    267.96 o
  -2   1   3      259.42      143.54     12.05 o
  -1   1   3    46137.50    46816.38    461.87 o
   0   1   3      171.99      220.55      8.16 o
   1   1   3    14007.08    14030.07    283.07 o
   2   1   3    38238.37    37220.52     98.85 o
   3   1   3     7459.26     6792.60     70.64 o
   4   1   3    22288.02    21235.72    147.18 o
   5   1   3     3777.60     3659.78     72.37 o
   6   1   3     1664.95     1692.07     59.33 o
   7   1   3      243.40      275.98     22.83 o
   8   1   3      211.60      227.09     17.60 o
  -8   2   3      373.51      309.45     28.74 o
  -7   2   3      840.86      893.14     60.77 o
  -6   2   3       16.95       35.27     27.36 o
  -5   2   3        1.06        0.00     23.95 o
  -4   2   3      326.34      329.99     23.59 o
  -3   2   3     3719.49     3547.70     68.41 o
  -2   2   3     3919.47     3971.06     53.36 o
  -1   2   3     4042.95     3728.62     37.76 o
   0   2   3    20837.97    21910.08    287.37 o
   1   2   3      158.86      193.12      9.41 o
   2   2   3     6628.30     6831.62     78.66 o
   3   2   3     7972.70     7934.98     78.29 o
   4   2   3     5142.09     5063.26     72.41 o
   5   2   3     6213.82     5850.23     89.16 o
   6   2   3     5705.49     5505.98     98.93 o
   7   2   3      248.24      234.58     20.29 o
   8   2   3      158.98      190.80     15.78 o
  -7   3   3      249.71      317.60     22.32 o
  -6   3   3        2.03       -5.15     28.81 o
  -5   3   3      144.14      244.65     16.80 o
  -4   3   3        8.20       35.20     20.83 o
  -3   3   3    10268.76     9875.15    124.91 o
  -2   3   3      401.12      423.88     38.50 o
  -1   3   3     2336.23     2304.10     64.65 o
   0   3   3     2622.72     2650.69     75.09 o
   1   3   3      779.40      816.55     18.74 o
   2   3   3     1452.08     1563.99     30.63 o
   3   3   3      490.65      426.33     27.52 o
   4   3   3      149.25      144.18     10.31 o
   5   3   3        2.60       16.73     15.78 o
   6   3   3     7939.98     7992.14    119.99 o
   7   3   3      142.26      130.92     12.23 o
   8   3   3    11449.76    11155.18    178.94 o
  -6   4   3       59.45      117.93     16.33 o
  -5   4   3     1580.05     1476.27     69.30 o
  -4   4   3     1396.40     1330.05     60.40 o
  -3   4   3     3803.43     3679.48     84.73 o
  -2   4   3     3341.14     3445.10     91.55 o
  -1   4   3      216.96      225.68     12.20 o
   0   4   3     1328.64     1358.22     29.52 o
   1   4   3     1329.47     1393.52     28.56 o
   2   4   3     2813.73     2992.77     40.27 o
   3   4   3      255.87      315.97     25.42 o
   4   4   3      488.31      567.61     30.64 o
   5   4   3      102.52      162.13     13.68 o
   6   4   3      449.38      474.70     36.15 o
   7   4   3     1251.41     1289.73     59.04 o
   8   4   3      492.23      484.38     37.38 o
  -6   5   3     2262.69     2046.45     96.42 o
  -5   5   3       49.13       73.04     27.83 o
  -4   5   3    13666.50    13414.64    190.00 o
  -3   5   3     3951.63     3986.00     95.88 o
  -2   5   3    32740.36    33064.96    709.36 o
  -1   5   3     2998.01     3108.19     76.24 o
   0   5   3    14107.98    14609.36    162.56 o
   1   5   3      722.39      835.31     27.58 o
   2   5   3    10278.65    10604.49    167.16 o
   3   5   3     7843.89     7960.76     76.16 o
   4   5   3     1888.77     2040.59     57.81 o
   5   5   3     7687.44     7757.53    117.54 o
   6   5   3      952.57      892.88     47.92 o
   7   5   3     2927.13     2739.94     84.87 o
   8   5   3       13.18       35.01     32.44 o
  -5   6   3      472.13      444.16     32.26 o
  -4   6   3       18.62       -2.83     30.12 o
  -3   6   3      478.63      541.63     36.29 o
  -2   6   3     1147.54     1130.39     42.30 o
  -1   6   3      546.78      554.25     29.87 o
   0   6   3     2634.87     2637.05     89.03 o
   1   6   3     5734.99     5882.01     76.40 o
   2   6   3      133.76      113.64     12.94 o
   3   6   3     1201.82     1289.05     37.37 o
   4   6   3     1668.58     1644.36     60.34 o
   5   6   3     1624.59     1710.41     63.93 o
   6   6   3     1392.29     1274.02     59.23 o
   7   6   3     3251.68     3166.21     96.37 o
  -4   7   3      210.87      270.45     21.52 o
  -3   7   3       79.39       14.95     36.47 o
  -2   7   3      573.65      529.31     28.76 o
  -1   7   3      383.06      408.42     23.67 o
   0   7   3      258.02      259.42     16.62 o
   1   7   3      272.76      246.58     39.34 o
   2   7   3      336.72      356.34     41.17 o
   3   7   3      646.23      605.87     30.34 o
   4   7   3        6.55       26.12     22.60 o
   5   7   3      218.28      214.97     19.74 o
   6   7   3        1.08       39.62     26.92 o
  -2   8   3     1053.35      924.20     48.60 o
  -1   8   3     1210.06     1163.87     49.00 o
   0   8   3      158.85      144.94     12.65 o
   1   8   3     1892.90     1870.19     56.93 o
   2   8   3     1338.47     1485.74     51.64 o
   3   8   3     2570.13     2653.12    173.32 o
   4   8   3     1165.99     1081.04     66.08 o
   5   8   3      303.93      278.85     21.37 o
  -4  -8   4      830.76     1022.63     66.32 o
  -3  -8   4      780.33      780.99     42.97 o
  -2  -8   4       88.18      120.95     12.48 o
  -1  -8   4     1931.93     1918.44    149.44 o
   0  -8   4     1766.65     1570.93     59.40 o
   1  -8   4      414.66      353.77     20.79 o
   2  -8   4      357.02      345.27     17.06 o
  -6  -7   4      160.83      162.17     16.47 o
  -5  -7   4      497.05      496.54     40.25 o
  -4  -7   4      157.33      149.18     16.26 o
  -3  -7   4     1928.42     2051.99     58.81 o
  -2  -7   4      588.28      589.85     29.31 o
  -1  -7   4     3407.41     3184.08    210.84 o
   0  -7   4        1.00       19.93     18.45 o
   1  -7   4     2727.30     2642.41     77.09 o
   2  -7   4     2024.58     1916.68    211.48 o
   3  -7   4     2932.94     2869.77    103.18 o
  -7  -6   4     4976.68     4886.58    120.54 o
  -6  -6   4     1461.70     1591.77     68.24 o
  -5  -6   4     8317.86     8742.11    142.22 o
  -4  -6   4     7725.01     7883.29    137.28 o
  -3  -6   4    16973.85    17276.60    545.91 o
  -2  -6   4    12248.14    12035.79    197.08 o
  -1  -6   4    34751.85    33534.89    418.97 o
   0  -6   4    24308.42    23953.84    480.80 o
   1  -6   4    16845.74    16414.49    423.95 o
   2  -6   4    12573.38    12244.51    221.35 o
   3  -6   4     3436.94     3274.93     97.27 o
   4  -6   4        2.86       78.08     33.60 o
   5  -6   4     1208.12     1398.48     77.88 o
  -7  -5   4     2263.91     2174.90     81.02 o
  -6  -5   4     7205.90     7206.23    127.06 o
  -5  -5   4     2821.97     2870.85     74.20 o
  -4  -5   4     4593.87     4793.00     94.99 o
  -3  -5   4       59.86       67.96      9.39 o
  -2  -5   4     2204.42     2107.08     46.43 o
  -1  -5   4     2769.63     2663.91     94.22 o
   0  -5   4     2214.47     2122.87     45.30 o
   1  -5   4      180.16      194.78     12.64 o
   2  -5   4      620.90      576.15     28.64 o
   3  -5   4      540.30      563.95     42.29 o
   4  -5   4      419.80      471.60     33.93 o
   5  -5   4     2095.78     2077.56     84.79 o
   6  -5   4     7977.02     8339.05    176.39 o
  -8  -4   4     2074.98     2031.79     87.47 o
  -7  -4   4     2503.19     2344.72     83.73 o
  -6  -4   4     1284.92     1322.70     57.34 o
  -5  -4   4     4283.57     4378.91     88.34 o
  -4  -4   4        3.47       17.53     14.51 o
  -3  -4   4     3403.96     3388.24     67.30 o
  -2  -4   4     2886.23     2786.70     47.13 o
  -1  -4   4      391.85      363.92     19.67 o
   0  -4   4     5609.11     5252.52     60.96 o
   1  -4   4     9000.99     9080.90    280.49 o
   2  -4   4      644.17      674.98     41.30 o
   3  -4   4     4699.77     4964.72     96.26 o
   4  -4   4      611.71      646.31     42.07 o
   5  -4   4      119.22      139.56     14.84 o
   6  -4   4     1318.29     1448.20     72.22 o
  -8  -3   4     8746.52     8521.87    172.89 o
  -7  -3   4     1720.50     1557.50     69.70 o
  -6  -3   4     9293.03     8586.71    139.55 o
  -5  -3   4      713.81      734.07     39.83 o
  -4  -3   4     1552.39     1564.37     49.23 o
  -3  -3   4      216.42      235.94     18.98 o
  -2  -3   4     6142.81     5795.01     84.06 o
  -1  -3   4     4558.17     4226.17     46.53 o
   0  -3   4     9291.92     8745.43     65.96 o
   1  -3   4       45.52      259.91     13.16 o
   2  -3   4     6710.67     6920.19    209.15 o
   3  -3   4     6482.47     6268.48     97.20 o
   4  -3   4    12541.42    12818.21    152.12 o
   5  -3   4     3425.31     3546.83     90.64 o
   6  -3   4     8273.64     8412.74    153.30 o
   7  -3   4       41.61       65.64     30.73 o
  -8  -2   4     1637.28     1746.33     81.93 o
  -7  -2   4        3.04       24.82     26.31 o
  -6  -2   4     6492.26     6004.94    117.38 o
  -5  -2   4     1497.26     1519.97     54.64 o
  -4  -2   4    10863.08    10009.22    121.96 o
  -3  -2   4     6066.96     5920.63    181.66 o
  -2  -2   4     5968.99     5200.61     41.92 o
  -1  -2   4     9580.62     8783.75     68.12 o
   0  -2   4    67207.47    64706.36    150.81 o
   1  -2   4    14826.81    12641.01    191.56 o
   2  -2   4    33482.27    32999.58    352.22 o
   3  -2   4    36422.88    34910.10    204.57 o
   4  -2   4     7645.91     7557.54    106.30 o
   5  -2   4        2.48       14.04     28.37 o
   6  -2   4     1418.01     1507.17     61.49 o
   7  -2   4     1712.47     1687.96     75.48 o
   8  -2   4     1375.48     1301.61     80.36 o
  -8  -1   4     3895.75     3910.52    118.66 o
  -7  -1   4     4872.64     5316.04    123.46 o
  -6  -1   4     7830.61     7941.98    135.79 o
  -5  -1   4     9989.62     9787.85    132.72 o
  -4  -1   4    15650.93    15084.14    146.23 o
  -3  -1   4    14795.45    13786.90    123.12 o
  -2  -1   4      481.04      504.97     14.85 o
  -1  -1   4    19993.92    20625.58     67.45 o
   0  -1   4     4875.03     4854.48     31.64 o
   1  -1   4    13756.34    13661.76     59.36 o
   2  -1   4        2.73        4.82     16.65 o
   3  -1   4     3548.17     3783.84     60.74 o
   4  -1   4      519.71      545.55     29.91 o
   5  -1   4       48.46       19.96     23.80 o
   6  -1   4     3355.76     3377.18     85.51 o
   7  -1   4     6850.13     6785.15    135.19 o
   8  -1   4     1045.77     1018.87     63.72 o
  -8   0   4     1653.39     1721.16     81.61 o
  -7   0   4     3641.97     4043.01    109.14 o
  -6   0   4     2011.16     2091.93     72.96 o
  -5   0   4     3392.24     3284.21     79.11 o
  -4   0   4     6734.66     6710.79     98.96 o
  -3   0   4       65.64      106.17      9.00 o
  -2   0   4    10259.83     9500.02    244.10 o
  -1   0   4     6315.20     6207.95     36.83 o
   0   0   4      176.43      215.51      8.21 o
   1   0   4     6401.60     6650.60     41.99 o
   2   0   4    23329.04    23133.47    321.93 o
   3   0   4       18.07       82.69      6.82 o
   4   0   4    11949.59    11962.39    114.60 o
   5   0   4      619.85      635.85     34.71 o
   6   0   4      353.60      318.76     26.31 o
   7   0   4     2455.03     2307.79     78.46 o
   8   0   4      155.59      178.93     16.37 o
  -8   1   4      975.84      999.00     67.20 o
  -7   1   4     9637.90    10010.48    171.48 o
  -6   1   4     2449.13     2368.48     79.45 o
  -5   1   4     6307.68     6269.07    110.83 o
  -4   1   4     3240.47     3201.46     70.97 o
  -3   1   4     2528.90     2383.16     55.42 o
  -2   1   4       94.73      165.40      9.35 o
  -1   1   4     5921.40     5646.69     76.01 o
   0   1   4     6783.43     7082.09     49.39 o
   1   1   4    14688.94    15121.85    243.01 o
   2   1   4      257.05      236.71      9.79 o
   3   1   4     5218.80     5062.24     62.51 o
   4   1   4     6396.65     6011.40     78.13 o
   5   1   4    21222.23    20829.32    170.90 o
   6   1   4     6634.64     6469.74    108.37 o
   7   1   4    10429.81    10206.77    154.89 o
   8   1   4      432.62      374.03     34.55 o
  -7   2   4     1950.03     2117.45     85.80 o
  -6   2   4       17.53       57.51     27.50 o
  -5   2   4     4465.37     4441.32     97.97 o
  -4   2   4      786.65      698.73     40.16 o
  -3   2   4    12871.71    11999.78    128.03 o
  -2   2   4      154.70      141.31      7.57 o
  -1   2   4     8046.07     7634.62    115.90 o
   0   2   4    10705.87    11482.29     94.19 o
   1   2   4    45291.65    46635.74    251.12 o
   2   2   4    11037.56     9621.05    135.09 o
   3   2   4    21107.70    20869.79    129.96 o
   4   2   4    33320.53    32662.87    185.74 o
   5   2   4     3739.08     3867.90     73.27 o
   6   2   4      353.67      357.81     25.70 o
   7   2   4      428.67      429.07     31.43 o
   8   2   4     1510.58     1537.40     70.56 o
  -7   3   4     4389.88     4373.58    124.58 o
  -6   3   4     3505.45     3542.41    103.96 o
  -5   3   4    11949.17    12589.50    175.91 o
  -4   3   4     6264.11     6437.12    113.26 o
  -3   3   4    27919.13    27381.72    208.46 o
  -2   3   4     9946.48    10341.03     82.40 o
  -1   3   4     4531.77     4921.06     51.40 o
   0   3   4    13558.18    14380.71     79.46 o
   1   3   4      242.92      247.21     30.43 o
   2   3   4    15367.09    16010.97    114.84 o
   3   3   4      408.92      455.43     16.70 o
   4   3   4     5102.13     5312.89     77.47 o
   5   3   4      840.35      831.79     37.36 o
   6   3   4      513.16      571.17     35.24 o
   7   3   4     2402.39     2395.19     74.28 o
   8   3   4     3355.08     3446.00    100.08 o
  -6   4   4     2637.98     2773.02     99.61 o
  -5   4   4     1027.55     1029.94     59.62 o
  -4   4   4     2357.66     2227.30     76.03 o
  -3   4   4     4310.45     4358.95     90.77 o
  -2   4   4      789.82      845.42     41.23 o
  -1   4   4     7298.59     7514.27     72.79 o
   0   4   4     3304.03     3390.12     46.10 o
   1   4   4      178.40      205.22     11.66 o
   2   4   4     1698.86     1737.84     59.34 o
   3   4   4    10447.26    10706.15     79.13 o
   4   4   4      172.66      174.44     14.52 o
   5   4   4     6506.18     6358.36     99.87 o
   6   4   4       40.64       45.07     26.96 o
   7   4   4     1519.47     1522.78     60.94 o
   8   4   4     1451.81     1467.84     69.83 o
  -6   5   4     6622.61     6663.74    158.42 o
  -5   5   4     1486.38     1291.14     70.24 o
  -4   5   4     5224.16     5376.86    119.92 o
  -3   5   4     5840.35     5925.69    118.34 o
  -2   5   4      657.44      722.85     29.79 o
  -1   5   4      285.29      363.83     24.81 o
   0   5   4     1776.11     1762.03     39.85 o
   1   5   4     1951.38     2048.16     96.84 o
   2   5   4     5562.50     5910.98     65.62 o
   3   5   4      963.20     1075.76     99.66 o
   4   5   4     3069.98     3247.08     73.68 o
   5   5   4      818.70      844.84     42.22 o
   6   5   4    10464.93    10570.27    149.99 o
   7   5   4     3672.45     3344.87     93.09 o
   8   5   4     7146.70     6899.89    146.29 o
  -5   6   4       70.08       68.80     31.57 o
  -4   6   4     2325.59     2487.24     88.95 o
  -3   6   4        1.47       -2.54     27.50 o
  -2   6   4     7186.46     7010.50     95.14 o
  -1   6   4      184.25      176.44     12.27 o
   0   6   4    13265.14    13627.42    223.41 o
   1   6   4     3997.55     4363.49     66.05 o
   2   6   4    13639.25    14086.90    209.98 o
   3   6   4    12961.18    13447.74    112.51 o
   4   6   4     3683.40     3987.80     89.59 o
   5   6   4     9972.62     9876.51    146.69 o
   6   6   4      308.58      339.71     25.40 o
   7   6   4      525.58      530.81     36.04 o
  -3   7   4     2875.93     2802.68    100.16 o
  -2   7   4    15530.19    15549.22    334.13 o
  -1   7   4     3233.35     3272.30    142.89 o
   0   7   4     6366.30     6374.50     92.57 o
   1   7   4     3960.97     4023.95     72.27 o
   2   7   4      651.51      649.76     31.49 o
   3   7   4     6128.84     6232.55    170.50 o
   4   7   4      106.08      154.72     14.95 o
   5   7   4     2310.56     2207.97     80.15 o
   6   7   4      446.67      488.54     36.51 o
  -2   8   4     1382.08     1273.06     62.46 o
  -1   8   4     1216.08     1163.33    130.66 o
   0   8   4     1753.18     1776.84     57.52 o
   1   8   4     1606.61     1553.82     54.28 o
   2   8   4       70.64      116.06     16.44 o
   3   8   4      454.10      441.76     24.80 o
   4   8   4     1833.22     1953.72     83.32 o
   5   8   4       12.87       72.68     32.37 o
  -4  -8   5    23062.41    22914.48    299.45 o
  -3  -8   5      763.46      836.86     70.55 o
  -2  -8   5    27632.39    26314.42    828.22 o
  -1  -8   5       95.90       54.40     25.93 o
   0  -8   5    12634.65    12122.45    324.01 o
   1  -8   5       90.23       86.94     15.80 o
  -6  -7   5     1180.42     1254.86     66.37 o
  -5  -7   5     2144.94     2178.36     90.13 o
  -4  -7   5     1897.14     1941.13     82.10 o
  -3  -7   5     2231.22     2322.47    106.97 o
  -2  -7   5      606.56      624.71     40.84 o
  -1  -7   5      793.36      813.39     63.09 o
   0  -7   5      646.59      653.54     34.88 o
   1  -7   5      292.86      326.97     16.94 o
   2  -7   5     3331.08     3318.33     77.70 o
   3  -7   5        7.95       56.71     29.93 o
  -7  -6   5      343.46      338.63     24.71 o
  -6  -6   5       13.79       56.09     11.54 o
  -5  -6   5      154.62      154.98     14.37 o
  -4  -6   5       43.54      118.54     13.79 o
  -3  -6   5     1012.44     1002.37     39.53 o
  -2  -6   5       24.86       55.62     18.68 o
  -1  -6   5     1633.67     1494.40     50.13 o
   0  -6   5     1473.63     1469.41     44.76 o
   1  -6   5      359.79      383.97     20.18 o
   2  -6   5     6915.45     6782.49    136.12 o
   3  -6   5      812.54      849.00     54.74 o
   4  -6   5     7552.77     7398.56    157.04 o
   5  -6   5      760.50      723.98     52.92 o
  -7  -5   5     3821.53     3721.08    105.57 o
  -6  -5   5      470.19      492.41     34.01 o
  -5  -5   5      201.65      191.57     12.74 o
  -4  -5   5     2878.17     3010.26     80.07 o
  -3  -5   5     6751.63     6775.37    183.51 o
  -2  -5   5      753.82      744.78     30.28 o
  -1  -5   5    11171.19    10893.64    100.57 o
   0  -5   5      701.77      760.90     29.29 o
   1  -5   5     2154.47     2152.75     47.44 o
   2  -5   5      619.44      650.28     34.29 o
   3  -5   5     5101.18     4887.16    109.49 o
   4  -5   5      114.09      289.86     21.59 o
   5  -5   5     3607.06     3972.39    113.81 o
   6  -5   5     1346.56     1787.03     83.51 o
  -8  -4   5       12.09       60.63     24.93 o
  -7  -4   5     4862.76     4738.43    119.72 o
  -6  -4   5        1.59      -26.27     26.27 o
  -5  -4   5    17862.36    16918.81    180.91 o
  -4  -4   5     2919.69     3163.29     66.99 o
  -3  -4   5    57659.79    54818.39    591.83 o
  -2  -4   5     1308.16     1280.25     33.10 o
  -1  -4   5   116732.04   110724.41   1835.88 o
   0  -4   5       55.62       81.81      6.15 o
   1  -4   5    36579.03    35183.67   1164.45 o
   2  -4   5     1454.34     1302.72     34.96 o
   3  -4   5     2481.94     2529.13     71.15 o
   4  -4   5      751.00      698.07     46.61 o
   5  -4   5      483.40      601.77     46.53 o
   6  -4   5     1086.65     1096.98     64.55 o
  -8  -3   5      109.84      135.85     17.34 o
  -7  -3   5     2809.03     2870.64     95.23 o
  -6  -3   5        7.97        8.82     24.56 o
  -5  -3   5     2416.13     2307.26     71.83 o
  -4  -3   5     1644.20     1510.62     52.72 o
  -3  -3   5     7019.33     7029.81    196.99 o
  -2  -3   5     3490.31     3193.73     41.09 o
  -1  -3   5     8141.40     7614.13     61.66 o
   0  -3   5      822.09      879.45     22.61 o
   1  -3   5      760.85      577.53     29.11 o
   2  -3   5      404.69      443.31     22.21 o
   3  -3   5     7195.53     7304.03    105.13 o
   4  -3   5       62.08      134.18     12.70 o
   5  -3   5    15090.76    15448.23    187.50 o
   6  -3   5     4605.67     4682.87    115.72 o
   7  -3   5    13431.59    13699.42    214.40 o
  -8  -2   5      256.33      292.78     24.17 o
  -7  -2   5     3917.68     3675.64    106.50 o
  -6  -2   5      218.68      234.25     18.62 o
  -5  -2   5      437.16      399.92     27.98 o
  -4  -2   5        0.74       45.75     16.22 o
  -3  -2   5      520.92      571.57     20.41 o
  -2  -2   5      747.84      646.57     16.44 o
  -1  -2   5       13.41       20.17      3.70 o
   0  -2   5     8158.16     7842.45     78.42 o
   1  -2   5       55.41       91.15      5.07 o
   2  -2   5      398.26      405.39     15.99 o
   3  -2   5     9444.19     9483.87    107.04 o
   4  -2   5      714.41      647.81     34.35 o
   5  -2   5    13696.69    13352.07    160.48 o
   6  -2   5        1.06      -25.51     25.51 o
   7  -2   5     3982.97     3881.23    110.64 o
  -8  -1   5     6517.58     6738.43    155.30 o
  -7  -1   5     7451.91     7394.49    146.77 o
  -6  -1   5     8238.52     8452.79    141.51 o
  -5  -1   5     1614.03     1437.38     56.35 o
  -4  -1   5        4.77       44.41     21.04 o
  -3  -1   5     5272.62     5313.85     76.79 o
  -2  -1   5    13542.53    12548.05    119.43 o
  -1  -1   5     2227.80     2309.75     24.70 o
   0  -1   5    41032.89    42587.90    245.79 o
   1  -1   5     8328.46     8988.60     73.90 o
   2  -1   5     4484.06     4395.26     91.80 o
   3  -1   5     7502.02     7406.55     86.37 o
   4  -1   5     8204.67     7885.38    101.32 o
   5  -1   5     1494.34     1488.66     52.89 o
   6  -1   5     5844.26     6005.33    114.00 o
   7  -1   5      574.86      500.71     37.28 o
   8  -1   5      898.07     1000.52     64.25 o
  -8   0   5     1992.87     2279.43     94.99 o
  -7   0   5       77.90      111.90     15.02 o
  -6   0   5     6608.01     6585.43    128.57 o
  -5   0   5      319.13      377.52     26.28 o
  -4   0   5    24462.49    23543.39    187.54 o
  -3   0   5     2051.42     2024.03     49.10 o
  -2   0   5    72833.20    66765.18    319.68 o
  -1   0   5      222.98      210.64     12.43 o
   0   0   5   270640.16   291642.84   1731.95 o
   1   0   5      792.12      822.31     24.20 o
   2   0   5    56365.04    55323.63    231.95 o
   3   0   5     7060.11     6993.02     77.34 o
   4   0   5     4246.46     4178.73     70.33 o
   5   0   5     3148.46     3035.90     68.83 o
   6   0   5     1031.19     1042.38     50.98 o
   7   0   5     2776.43     2986.60     90.07 o
   8   0   5      395.67      374.35     27.44 o
  -8   1   5      216.65      251.80     23.30 o
  -7   1   5      915.58     1003.70     64.19 o
  -6   1   5     1114.65     1098.61     56.14 o
  -5   1   5      740.90      758.66     45.38 o
  -4   1   5     2393.26     2548.38     64.40 o
  -3   1   5      189.81      201.96     17.75 o
  -2   1   5     6765.15     6202.37     73.53 o
  -1   1   5     1472.51     1450.87     21.87 o
   0   1   5    25803.55    26048.81    447.40 o
   1   1   5        1.93       18.92      6.27 o
   2   1   5      361.35      310.12     11.53 o
   3   1   5       12.77       30.08      5.37 o
   4   1   5     3721.58     3687.71     62.72 o
   5   1   5       37.23       64.73      8.20 o
   6   1   5    14400.49    13894.44    159.39 o
   7   1   5     5219.34     5106.03    110.86 o
   8   1   5     9873.91     9525.56    167.76 o
  -7   2   5      734.48      843.75     59.75 o
  -6   2   5     6844.51     6777.27    136.60 o
  -5   2   5      262.61      250.30     15.42 o
  -4   2   5     5000.37     4896.23     93.90 o
  -3   2   5      198.78      215.75     17.27 o
  -2   2   5     1350.83     1412.61     40.12 o
  -1   2   5     3614.90     3551.29     38.42 o
   0   2   5       19.15       38.96      3.37 o
   1   2   5     4572.34     4594.78     37.68 o
   2   2   5     2750.18     2805.90     55.62 o
   3   2   5       27.86       31.75     12.08 o
   4   2   5     3693.76     3621.06     63.73 o
   5   2   5      147.36      180.50     16.00 o
   6   2   5    11278.48    11295.19    142.20 o
   7   2   5      595.37      623.16     44.17 o
   8   2   5     3036.30     2999.36     92.91 o
  -7   3   5     8187.31     8219.37    171.73 o
  -6   3   5     4170.60     4253.09    115.54 o
  -5   3   5     7199.46     7420.37    135.90 o
  -4   3   5      663.13      590.50     39.82 o
  -3   3   5      366.11      325.93     24.28 o
  -2   3   5     1489.23     1570.46     33.91 o
  -1   3   5    14229.12    14634.37     89.21 o
   0   3   5     1246.30     1321.42     28.31 o
   1   3   5    33349.64    35181.34    245.37 o
   2   3   5     4559.24     4845.94     45.69 o
   3   3   5    14153.28    14390.62    246.40 o
   4   3   5     5384.52     5377.45     80.47 o
   5   3   5     8592.00     8732.67    112.71 o
   6   3   5     2062.32     2024.47     62.46 o
   7   3   5     4042.70     3964.61     98.62 o
   8   3   5        3.44       73.00     14.55 o
  -6   4   5       83.17      122.54     16.22 o
  -5   4   5     4863.76     4988.03    118.25 o
  -4   4   5       29.09       52.94     24.38 o
  -3   4   5    15140.74    15105.00    171.04 o
  -2   4   5       20.38       42.24     13.95 o
  -1   4   5    37735.47    38252.80    640.12 o
   0   4   5        1.56       -3.48     12.21 o
   1   4   5   104180.84   108644.69   1965.41 o
   2   4   5     3153.42     3257.75     97.73 o
   3   4   5    45280.53    45791.57    167.79 o
   4   4   5     6135.18     6247.50     91.98 o
   5   4   5     4343.38     4463.24     84.60 o
   6   4   5      835.92      888.29     45.27 o
   7   4   5      289.19      359.38     28.71 o
   8   4   5     1966.98     1953.19     78.97 o
  -6   5   5     1552.40     1713.88     84.65 o
  -5   5   5       39.14       86.50     35.30 o
  -4   5   5     1693.82     1741.88     72.25 o
  -3   5   5      918.72      959.99     50.72 o
  -2   5   5      325.60      349.93     18.43 o
  -1   5   5     4624.31     4730.67     66.42 o
   0   5   5       96.81      113.50      9.14 o
   1   5   5     9674.47     9868.67    192.18 o
   2   5   5      380.75      380.90     23.17 o
   3   5   5     1793.63     1918.09     52.12 o
   4   5   5       26.77       13.28     19.30 o
   5   5   5      934.48     1047.28     47.74 o
   6   5   5        1.28        0.00     22.21 o
   7   5   5     7480.39     7508.35    138.38 o
   8   5   5     2397.67     2361.63     88.69 o
  -5   6   5     5280.00     5213.31    142.87 o
  -4   6   5      729.06      634.18     48.86 o
  -3   6   5     5498.27     5595.18    126.19 o
  -2   6   5      867.03      925.37     52.50 o
  -1   6   5     1375.52     1456.81     43.75 o
   0   6   5     3616.10     3725.17     63.49 o
   1   6   5       76.48      115.98     27.31 o
   2   6   5     1090.42     1112.94     34.51 o
   3   6   5      896.64      880.63     32.01 o
   4   6   5      234.49      224.41     19.16 o
   5   6   5      561.46      656.72     42.10 o
   6   6   5      153.60      154.29     14.81 o
   7   6   5     3812.62     3705.60    105.45 o
  -3   7   5        4.93       -3.05     34.03 o
  -2   7   5      145.47      160.67     12.26 o
  -1   7   5      400.94      388.95     22.37 o
   0   7   5     5803.11     5735.66     88.40 o
   1   7   5      603.81      608.59     29.50 o
   2   7   5    11323.98    11367.57    269.83 o
   3   7   5     1137.29     1199.35     40.26 o
   4   7   5    10402.79    10785.75    162.06 o
   5   7   5     2172.22     2194.00     78.91 o
   6   7   5     6333.85     6414.57    135.13 o
  -2   8   5     4570.79     4333.41     92.61 o
  -1   8   5      169.58      172.63     18.11 o
   0   8   5    14011.79    13549.71    150.05 o
   1   8   5       32.48       78.33     23.00 o
   2   8   5    23765.83    24152.52    193.08 o
   3   8   5     1006.12     1056.29     42.83 o
   4   8   5    18721.41    19161.80    242.20 o
   5   8   5     1872.69     1980.78     82.67 o
  -4  -8   6       76.56       76.60     39.44 o
  -3  -8   6      525.83      549.86     33.01 o
  -2  -8   6     1563.16     1536.41     58.36 o
  -1  -8   6      142.19      104.31     28.86 o
   0  -8   6    10548.34    10289.91    197.99 o
   1  -8   6      312.85      349.30     34.69 o
  -6  -7   6        3.14       48.69     26.09 o
  -5  -7   6       47.44       76.13     15.89 o
  -4  -7   6      161.28      108.53     37.88 o
  -3  -7   6      435.86      436.95     26.44 o
  -2  -7   6     1461.24     1362.37     49.39 o
  -1  -7   6     1418.96     1390.28     48.03 o
   0  -7   6     8274.97     7867.66    308.21 o
   1  -7   6       50.07       62.53     21.63 o
   2  -7   6    16553.52    15843.53    639.05 o
   3  -7   6      303.49      303.78     24.42 o
  -6  -6   6     4348.99     4435.84    108.62 o
  -5  -6   6     3208.40     3285.22     95.36 o
  -4  -6   6     1492.33     1466.86     69.88 o
  -3  -6   6     7752.17     7647.42    376.30 o
  -2  -6   6     2787.15     2554.93    226.86 o
  -1  -6   6     3862.12     3668.01    106.75 o
   0  -6   6      577.01      550.28     26.88 o
   1  -6   6       10.05       -5.78     41.74 o
   2  -6   6      173.81      215.90     13.48 o
   3  -6   6     1183.25     1108.48     63.62 o
   4  -6   6      694.29      702.41     55.21 o
  -7  -5   6     7115.55     6856.26    148.97 o
  -6  -5   6     1329.04     1290.51     61.33 o
  -5  -5   6     7895.36     8370.54    129.37 o
  -4  -5   6      959.03      936.11     51.12 o
  -3  -5   6     4037.61     3970.87    210.97 o
  -2  -5   6       51.09       53.68     16.89 o
  -1  -5   6       12.41       19.17     13.07 o
   0  -5   6      131.24      144.22      8.79 o
   1  -5   6       59.69      188.68     10.46 o
   2  -5   6     1082.91     1094.14     36.65 o
   3  -5   6     1425.26     1343.81     60.11 o
   4  -5   6     5513.93     5592.70    123.87 o
   5  -5   6      343.10      359.03     27.62 o
  -8  -4   6      150.21      158.54     19.52 o
  -7  -4   6       32.43       31.35     27.76 o
  -6  -4   6      622.00      599.87     47.77 o
  -5  -4   6     1580.88     1527.96     61.50 o
  -4  -4   6     4716.66     4855.51     85.98 o
  -3  -4   6     1053.52      988.68    102.12 o
  -2  -4   6      752.97      718.27     26.03 o
  -1  -4   6     1939.05     1928.75     38.92 o
   0  -4   6      574.34      527.35     27.81 o
   1  -4   6    27585.35    26886.17    854.77 o
   2  -4   6     2445.66     2470.46     47.15 o
   3  -4   6    39480.21    39843.17    278.38 o
   4  -4   6     2641.02     2680.15     78.34 o
   5  -4   6    10028.55    10300.81    167.53 o
   6  -4   6      511.48      554.00     40.83 o
  -8  -3   6     3403.53     3439.50    115.24 o
  -7  -3   6       34.40       72.79     32.37 o
  -6  -3   6     1184.67     1048.32     60.53 o
  -5  -3   6      173.76      264.14     21.45 o
  -4  -3   6     3591.11     3566.06     80.22 o
  -3  -3   6       20.47       45.90      5.86 o
  -2  -3   6     1516.83     1539.41     28.92 o
  -1  -3   6     2441.80     2283.44     34.98 o
   0  -3   6    11543.08    12236.62     79.81 o
   1  -3   6     9560.85     9613.10     74.47 o
   2  -3   6     1033.83     1011.62     27.81 o
   3  -3   6    29286.94    28972.72    212.82 o
   4  -3   6      335.94      329.58     25.44 o
   5  -3   6    13976.40    14084.40    180.11 o
   6  -3   6     1215.46     1161.34     63.44 o
   7  -3   6     1309.06     1239.17     72.37 o
  -8  -2   6        6.81      106.13     18.03 o
  -7  -2   6     7894.80     7950.31    157.41 o
  -6  -2   6       20.57       50.62     28.52 o
  -5  -2   6    13294.42    12845.30    164.85 o
  -4  -2   6     6473.51     6583.11    102.96 o
  -3  -2   6    10056.67    10063.64    191.81 o
  -2  -2   6    19641.96    19405.91     88.02 o
  -1  -2   6    21914.40    21799.40     89.51 o
   0  -2   6    16736.38    17288.08    144.58 o
   1  -2   6     2104.38     1942.82     29.48 o
   2  -2   6      259.20      280.52     14.92 o
   3  -2   6      743.33      708.96     33.19 o
   4  -2   6        5.00        5.77     15.67 o
   5  -2   6     1360.32     1438.75     56.01 o
   6  -2   6      314.11      343.39     24.86 o
   7  -2   6      687.62      519.54     38.26 o
  -8  -1   6     4057.34     4096.22    126.12 o
  -7  -1   6       35.03       73.37     30.15 o
  -6  -1   6    12280.21    12207.30    175.23 o
  -5  -1   6      846.83      907.93     47.24 o
  -4  -1   6    27898.32    26903.50    203.36 o
  -3  -1   6      406.54      363.19     23.78 o
  -2  -1   6    13662.41    13191.67    153.38 o
  -1  -1   6       42.31       41.20      5.50 o
   0  -1   6      499.84      568.55     17.79 o
   1  -1   6      192.24      216.72     11.52 o
   2  -1   6       15.47       31.97      4.96 o
   3  -1   6     1159.99     1235.18     37.67 o
   4  -1   6     1359.50     1320.85     43.52 o
   5  -1   6    13427.50    13232.89    150.15 o
   6  -1   6      529.04      572.48     40.07 o
   7  -1   6     8561.84     8698.54    153.41 o
   8  -1   6       84.49       90.46     35.41 o
  -8   0   6      294.09      349.72     25.33 o
  -7   0   6     1434.93     1418.36     71.98 o
  -6   0   6       44.76       43.14     27.90 o
  -5   0   6      438.81      464.45     31.18 o
  -4   0   6     1462.73     1401.90     48.58 o
  -3   0   6     5646.47     5805.49     81.80 o
  -2   0   6     3632.60     3467.13     37.70 o
  -1   0   6      728.57      727.74     15.67 o
   0   0   6     1807.08     1403.27     28.02 o
   1   0   6     1392.44     1515.55     29.46 o
   2   0   6    41902.19    42565.32    122.96 o
   3   0   6    10791.21    10781.61     98.14 o
   4   0   6    49026.47    48211.10    240.52 o
   5   0   6     6584.02     6464.20    100.94 o
   6   0   6    14259.97    13866.13    165.04 o
   7   0   6     1218.75     1324.36     61.77 o
   8   0   6     5679.95     5827.39    136.80 o
  -8   1   6      226.00      302.83     22.17 o
  -7   1   6     5001.31     5115.14    127.78 o
  -6   1   6       98.53       78.45     14.44 o
  -5   1   6      974.83      895.97     49.56 o
  -4   1   6     1428.62     1376.92     52.28 o
  -3   1   6     5126.68     5184.26     81.47 o
  -2   1   6     5812.16     5877.53     52.02 o
  -1   1   6       94.00       86.30      5.04 o
   0   1   6     4516.53     4775.56     97.73 o
   1   1   6      921.17      797.87     16.21 o
   2   1   6     1518.24     1526.62     23.41 o
   3   1   6     5690.77     5596.76     68.64 o
   4   1   6    14851.75    14249.96    125.53 o
   5   1   6       75.59       69.60      8.93 o
   6   1   6    12605.95    12375.57    150.30 o
   7   1   6      594.81      675.06     40.69 o
   8   1   6     1057.07     1017.48     58.60 o
  -7   2   6       60.45      106.90     14.99 o
  -6   2   6     8782.70     8977.28    160.67 o
  -5   2   6      318.90      332.15     28.60 o
  -4   2   6    15780.41    15099.68    165.01 o
  -3   2   6     5695.82     5574.49     88.95 o
  -2   2   6    28916.46    29335.81    427.50 o
  -1   2   6    15181.16    14507.95     90.68 o
   0   2   6    39388.68    40569.95    303.00 o
   1   2   6    14758.66    15344.20     72.30 o
   2   2   6     3860.32     3645.37     92.24 o
   3   2   6      670.52      786.79     28.43 o
   4   2   6      187.24      226.67     16.95 o
   5   2   6     2450.62     2270.12     58.53 o
   6   2   6     1395.47     1350.53     53.68 o
   7   2   6      130.21      128.38     12.56 o
   8   2   6      220.90      210.51     18.33 o
  -7   3   6     2047.30     1980.11     93.90 o
  -6   3   6        0.48       46.59     31.35 o
  -5   3   6     9116.77     9307.51    152.09 o
  -4   3   6       31.15       48.73     24.89 o
  -3   3   6    31579.88    31272.10    229.61 o
  -2   3   6      512.93      580.59     22.04 o
  -1   3   6    17760.82    18474.72    102.69 o
   0   3   6     2019.47     2129.85     32.62 o
   1   3   6     1962.31     2107.42     31.31 o
   2   3   6       95.63      116.94      7.75 o
   3   3   6      591.21      728.41     32.77 o
   4   3   6     1351.27     1357.16     43.96 o
   5   3   6      556.50      608.85     34.85 o
   6   3   6    10897.06    11122.30    144.96 o
   7   3   6      128.21      118.73     13.17 o
   8   3   6     8486.89     8340.89    155.36 o
  -6   4   6     2548.02     2396.05     92.84 o
  -5   4   6       16.94        2.54     26.81 o
  -4   4   6      893.15      900.07     49.49 o
  -3   4   6      246.17      259.55     22.21 o
  -2   4   6      720.53      979.92     30.90 o
  -1   4   6     1489.55     1433.36     34.72 o
   0   4   6      884.07      887.03     25.82 o
   1   4   6      392.77      454.85     19.18 o
   2   4   6      931.23      997.72     25.64 o
   3   4   6    17781.22    18304.19    398.80 o
   4   4   6     9613.31     9715.55    116.65 o
   5   4   6    19800.96    20086.87    180.82 o
   6   4   6     8560.38     8330.62    129.18 o
   7   4   6     9750.55     9462.93    150.60 o
   8   4   6     1522.50     1466.32     71.32 o
  -5   5   6      145.22       96.74     36.98 o
  -4   5   6      132.96      209.77     15.89 o
  -3   5   6     1082.37     1059.26     57.48 o
  -2   5   6     1309.17     1426.74     43.02 o
  -1   5   6     6067.34     6110.27     76.23 o
   0   5   6     2672.44     2916.62     50.80 o
   1   5   6     1972.94     2005.11     40.72 o
   2   5   6      976.35     1051.53     29.88 o
   3   5   6      708.36      722.28     26.84 o
   4   5   6     6213.85     6360.97    103.16 o
   5   5   6     3695.20     4013.27     86.65 o
   6   5   6      367.78      335.77     28.02 o
   7   5   6     5963.76     5614.74    122.16 o
  -4   6   6      685.20      653.59     45.52 o
  -3   6   6     7731.13     7403.16    146.27 o
  -2   6   6     2883.70     2951.44     63.11 o
  -1   6   6    18085.88    18468.36    148.71 o
   0   6   6     7318.34     7252.26     88.75 o
   1   6   6    21036.00    21355.33    431.63 o
   2   6   6     4258.57     4344.28     65.53 o
   3   6   6     5391.31     5532.01     74.04 o
   4   6   6      793.75      935.13     47.12 o
   5   6   6       76.79       75.66     12.34 o
   6   6   6     1117.88     1263.73     58.02 o
   7   6   6      540.73      496.11     38.04 o
  -3   7   6      145.18      133.93     17.27 o
  -2   7   6    10235.04    10323.43    128.27 o
  -1   7   6     1574.62     1647.25     50.68 o
   0   7   6     7737.17     7573.15    184.61 o
   1   7   6     2445.31     2367.66     62.89 o
   2   7   6     1218.98     1249.78     61.77 o
   3   7   6      452.84      413.51     22.81 o
   4   7   6      670.50      764.45     47.12 o
   5   7   6     1339.21     1282.99     64.35 o
   6   7   6      210.92      268.17     22.10 o
  -1   8   6      598.70      640.70     32.28 o
   0   8   6      265.57      263.71     15.15 o
   1   8   6      288.56      313.54     16.91 o
   2   8   6       40.74       87.36     13.94 o
   3   8   6      331.97      353.41     18.26 o
   4   8   6     4043.16     4209.79    114.59 o
  -3  -8   7      712.43      631.94     34.41 o
  -2  -8   7     1332.84     1308.08     56.71 o
  -1  -8   7      249.40      268.65     15.46 o
   0  -8   7      465.02      468.15     31.14 o
   1  -8   7      420.03      465.07     27.41 o
  -5  -7   7      427.99      475.18     37.60 o
  -4  -7   7      225.44      231.41     21.63 o
  -3  -7   7       11.74       45.05     21.84 o
  -2  -7   7       65.55      141.46     46.34 o
  -1  -7   7      348.47      322.65     18.09 o
   0  -7   7      157.53      167.87     11.72 o
   1  -7   7       50.54       47.35     22.64 o
   2  -7   7      359.21      331.82     27.20 o
   3  -7   7      355.36      347.30     23.95 o
  -6  -6   7      100.93      109.62     13.82 o
  -5  -6   7     3499.42     3626.25    108.97 o
  -4  -6   7      234.90      216.21     18.29 o
  -3  -6   7      533.44      537.06     45.43 o
  -2  -6   7     1679.77     1632.98     48.37 o
  -1  -6   7     2215.57     2082.33     52.47 o
   0  -6   7     3298.68     3289.22     65.34 o
   1  -6   7     3373.71     3168.76    202.29 o
   2  -6   7     4879.51     4798.44     83.19 o
   3  -6   7     2534.92     2464.53     90.05 o
   4  -6   7     1149.29     1192.96     70.76 o
  -7  -5   7     2770.44     2609.48     98.63 o
  -6  -5   7     2642.01     2515.59     88.97 o
  -5  -5   7     4522.12     4471.14     97.67 o
  -4  -5   7     2260.76     2225.53     74.28 o
  -3  -5   7     5344.05     5180.55    145.57 o
  -2  -5   7     8981.63     8796.17    186.19 o
  -1  -5   7      478.72      463.66     22.41 o
   0  -5   7     6316.24     6237.08     78.18 o
   1  -5   7     1768.06     1688.96     83.02 o
   2  -5   7    13052.84    13034.08    237.85 o
   3  -5   7     5714.35     5620.67    118.19 o
   4  -5   7     7400.39     7649.18    147.23 o
   5  -5   7      284.28      239.11     20.14 o
  -7  -4   7      185.86      200.85     18.36 o
  -6  -4   7     1105.85     1064.34     61.25 o
  -5  -4   7       22.62       80.66     29.43 o
  -4  -4   7       74.53       73.26      8.71 o
  -3  -4   7     1263.42     1186.49     32.17 o
  -2  -4   7     1523.66     1509.01     34.21 o
  -1  -4   7     2618.68     2562.91     43.83 o
   0  -4   7      449.52      470.68     21.29 o
   1  -4   7     1296.78     1249.42     63.86 o
   2  -4   7      466.72      514.09     25.60 o
   3  -4   7        0.30       50.69     21.59 o
   4  -4   7       71.37       84.62     11.28 o
   5  -4   7     1092.86     1225.30     62.67 o
   6  -4   7      454.40      589.55     42.61 o
  -8  -3   7     2049.37     2071.30     97.06 o
  -7  -3   7        4.32        0.00     30.08 o
  -6  -3   7     5492.91     5247.73    124.11 o
  -5  -3   7        1.39       10.63     23.77 o
  -4  -3   7     3106.95     3055.42     72.35 o
  -3  -3   7        1.91      103.67      5.77 o
  -2  -3   7       35.62       34.99      5.83 o
  -1  -3   7      957.08      905.16     34.00 o
   0  -3   7     1705.33     1753.49     32.15 o
   1  -3   7       50.09       62.67      5.45 o
   2  -3   7       68.90       44.52     13.99 o
   3  -3   7      191.87      189.72     14.30 o
   4  -3   7       26.80       52.83     20.68 o
   5  -3   7      738.82      665.41     45.23 o
   6  -3   7      563.27      530.58     37.53 o
   7  -3   7     4515.37     4593.18    129.35 o
  -8  -2   7       12.96       92.34     37.01 o
  -7  -2   7      155.20      194.86     20.39 o
  -6  -2   7     2345.57     2423.65     83.33 o
  -5  -2   7      132.60      155.75     13.46 o
  -4  -2   7    10808.77    10341.70    129.30 o
  -3  -2   7      934.11      979.00     25.28 o
  -2  -2   7     1424.51     1492.29     26.08 o
  -1  -2   7     4767.42     4866.53     44.08 o
   0  -2   7     4070.46     4112.33     46.07 o
   1  -2   7    26092.63    26132.54    395.12 o
   2  -2   7     6036.30     6066.04     74.32 o
   3  -2   7    20567.44    20389.54    162.23 o
   4  -2   7     3931.76     3982.93     80.88 o
   5  -2   7     3656.36     3888.70     89.53 o
   6  -2   7     1541.79     1506.91     64.54 o
   7  -2   7     1249.60     1350.78     68.15 o
  -8  -1   7       98.51       84.91     38.32 o
  -7  -1   7     2751.26     2822.92     96.02 o
  -6  -1   7     2785.86     2829.40     87.29 o
  -5  -1   7     3434.09     3520.97     87.06 o
  -4  -1   7     9192.49     9194.22    119.16 o
  -3  -1   7      200.87      168.72     13.68 o
  -2  -1   7    13490.00    13555.49    208.79 o
  -1  -1   7     1261.57     1210.14     29.59 o
   0  -1   7     1184.42     1131.41     45.00 o
   1  -1   7     8041.16     8398.81     55.68 o
   2  -1   7     4048.79     4115.54     61.81 o
   3  -1   7    17197.63    17263.50    137.44 o
   4  -1   7     7269.52     7169.81     99.36 o
   5  -1   7    12444.68    12118.21    145.02 o
   6  -1   7      654.18     1042.64     54.12 o
   7  -1   7      526.29      443.31     36.40 o
   8  -1   7      311.38      291.81     25.69 o
  -8   0   7      868.72      983.18     67.96 o
  -7   0   7     6572.28     6856.80    147.36 o
  -6   0   7     1266.49     1423.01     63.44 o
  -5   0   7     2891.70     2925.74     79.57 o
  -4   0   7      848.51      896.71     42.01 o
  -3   0   7      122.46      152.52     14.23 o
  -2   0   7       27.90       12.17     15.75 o
  -1   0   7      513.38      535.36     15.11 o
   0   0   7     2559.93     2788.70     29.06 o
   1   0   7     3469.19     3564.64     74.07 o
   2   0   7     2999.25     3052.02     36.03 o
   3   0   7      299.56      239.33     19.13 o
   4   0   7      212.21      320.74     25.62 o
   5   0   7       16.90       49.56     18.43 o
   6   0   7      143.26      134.37     12.92 o
   7   0   7      576.48      602.13     45.84 o
   8   0   7       80.22      112.45     15.97 o
  -7   1   7     2845.40     3023.95    104.13 o
  -6   1   7     1153.03     1183.57     62.09 o
  -5   1   7     8735.13     8623.80    136.23 o
  -4   1   7     2198.92     2237.37     63.25 o
  -3   1   7     5796.09     5680.19     86.10 o
  -2   1   7     2945.97     3010.24     38.76 o
  -1   1   7       83.39       77.17      4.37 o
   0   1   7      986.88     1057.83     35.05 o
   1   1   7     1367.71     1551.16     23.14 o
   2   1   7     1172.02     1265.00     22.20 o
   3   1   7      392.02      430.59     22.54 o
   4   1   7      353.48      353.38     24.50 o
   5   1   7     1218.64     1213.08     44.89 o
   6   1   7      111.69      155.27     13.93 o
   7   1   7       34.53       67.13     25.51 o
   8   1   7     1639.67     1435.79     71.11 o
  -7   2   7      481.94      521.32     43.66 o
  -6   2   7      135.57      168.23     16.47 o
  -5   2   7      745.39      781.06     47.34 o
  -4   2   7      245.59      252.19     20.87 o
  -3   2   7    10518.38     9999.67    121.56 o
  -2   2   7     1925.15     1936.05     75.23 o
  -1   2   7     1450.50     1547.67     27.84 o
   0   2   7     6105.12     6461.26     50.39 o
   1   2   7      594.18      593.45     24.53 o
   2   2   7    45296.13    45649.66    465.49 o
   3   2   7     4057.03     3972.13     63.08 o
   4   2   7    31549.37    32457.12    196.66 o
   5   2   7     1215.59     1273.89     46.82 o
   6   2   7     6990.65     6996.76    115.55 o
   7   2   7     1858.53     1841.50     68.08 o
   8   2   7     1992.13     2084.50     78.57 o
  -7   3   7       35.85       82.66     32.55 o
  -6   3   7     2985.24     3147.39    101.92 o
  -5   3   7      179.67      212.10     16.84 o
  -4   3   7     2505.24     2446.85     75.39 o
  -3   3   7     3252.37     3100.87     75.35 o
  -2   3   7     1111.56     1279.63     32.34 o
  -1   3   7     5343.08     5408.16    104.20 o
   0   3   7      982.68     1127.45     25.18 o
   1   3   7      321.77      340.99     22.25 o
   2   3   7     4966.11     5362.85     51.57 o
   3   3   7     4171.49     4098.49    128.04 o
   4   3   7    11214.99    11407.79    121.12 o
   5   3   7     1240.98     1329.65     48.34 o
   6   3   7     9599.62     9612.43    135.43 o
   7   3   7      306.68      341.93     30.16 o
   8   3   7      143.65      124.97     15.39 o
  -6   4   7     6489.05     6697.30    154.09 o
  -5   4   7     2524.67     2344.71     87.54 o
  -4   4   7     3505.22     3367.94     94.67 o
  -3   4   7     2597.21     2737.48     75.58 o
  -2   4   7      766.63      797.81     29.49 o
  -1   4   7     3078.46     3148.11    112.31 o
   0   4   7      145.64      135.75     13.75 o
   1   4   7        0.88       -0.16     11.39 o
   2   4   7     3362.58     3458.56     46.70 o
   3   4   7     1786.35     1758.20     35.86 o
   4   4   7     1456.63     1544.28     50.06 o
   5   4   7       12.42       23.29     19.19 o
   6   4   7      292.98      283.29     24.57 o
   7   4   7       54.72       55.30     24.96 o
   8   4   7       56.44      102.03     14.44 o
  -5   5   7     3463.53     3680.18    112.74 o
  -4   5   7     4855.94     4783.80    118.21 o
  -3   5   7     3732.42     3701.75     97.16 o
  -2   5   7     3095.84     3150.21     96.66 o
  -1   5   7     2195.10     2290.98     84.21 o
   0   5   7      405.50      426.86     22.83 o
   1   5   7       64.62       86.55      6.97 o
   2   5   7        6.50       44.75      8.23 o
   3   5   7      600.36      663.14     25.41 o
   4   5   7      699.71      671.05     38.34 o
   5   5   7     1333.32     1283.13     53.49 o
   6   5   7     1929.21     2031.84     69.35 o
   7   5   7        0.56       14.15     25.25 o
  -4   6   7      119.67      126.75     17.05 o
  -3   6   7     1016.62     1026.16     59.72 o
  -2   6   7     3125.25     3103.71     65.97 o
  -1   6   7      987.63      974.48     39.51 o
   0   6   7      411.36      403.50     22.05 o
   1   6   7     3944.65     4151.37    199.43 o
   2   6   7      249.94      282.02     11.82 o
   3   6   7    20164.13    20807.32    197.83 o
   4   6   7     1667.78     1682.56     61.17 o
   5   6   7    19658.48    19615.13    210.72 o
   6   6   7      731.97      695.42     46.94 o
   7   6   7     8416.71     8126.47    154.96 o
  -3   7   7     1076.16     1027.16     63.32 o
  -2   7   7       66.00       18.12     24.55 o
  -1   7   7     1080.29     1098.05     74.09 o
   0   7   7      178.75      212.30     12.34 o
   1   7   7      372.63      384.70     22.28 o
   2   7   7       64.46       80.72     11.52 o
   3   7   7      337.82      337.75     27.38 o
   4   7   7     2745.11     2772.92     86.17 o
   5   7   7     3316.11     3353.62     99.21 o
   6   7   7      372.57      334.21     29.25 o
  -1   8   7     1408.60     1342.00     52.59 o
   0   8   7     2724.78     2690.39     70.74 o
   1   8   7      514.78      489.23     27.48 o
   2   8   7      477.06      451.25     26.49 o
   3   8   7      418.63      368.67     36.36 o
   4   8   7       44.58       41.69     32.29 o
  -3  -8   8     1031.71      951.03     50.79 o
  -2  -8   8     3151.98     3116.76     81.19 o
  -1  -8   8        0.93       17.28     36.41 o
   0  -8   8     3947.85     3780.60     89.95 o
  -5  -7   8    14718.53    14550.96    246.06 o
  -4  -7   8      646.07      736.15     46.93 o
  -3  -7   8    11222.54    10745.09    618.21 o
  -2  -7   8     2008.21     1934.10    116.36 o
  -1  -7   8     1744.95     1537.46     54.04 o
   0  -7   8     4795.95     4539.46     85.65 o
   1  -7   8      193.76      186.35     13.26 o
   2  -7   8     6443.31     6133.29    108.69 o
   3  -7   8      194.01      253.83     20.07 o
  -6  -6   8     6337.71     6323.61    132.55 o
  -5  -6   8        8.06       24.96     29.93 o
  -4  -6   8     7123.97     6443.72    139.15 o
  -3  -6   8       14.84       29.64     23.42 o
  -2  -6   8     5050.31     4923.74    204.04 o
  -1  -6   8       59.15       49.78     20.66 o
   0  -6   8      579.57      636.33     33.03 o
   1  -6   8     2540.08     2607.70     67.82 o
   2  -6   8      675.77      702.64     35.69 o
   3  -6   8     3560.00     3411.05    105.67 o
   4  -6   8     1373.52     1399.28     74.15 o
  -7  -5   8     2890.89     2962.63    107.28 o
  -6  -5   8       60.51      108.02     15.20 o
  -5  -5   8     1351.44     1415.05     56.76 o
  -4  -5   8       19.34        1.96     21.59 o
  -3  -5   8       84.63      109.30     10.09 o
  -2  -5   8      472.16      527.91     26.55 o
  -1  -5   8      989.96      999.10     33.50 o
   0  -5   8     1416.52     1342.63     39.04 o
   1  -5   8     3949.99     3830.62     84.51 o
   2  -5   8     3545.85     3498.65     71.26 o
   3  -5   8      155.69      156.83     14.33 o
   4  -5   8    11419.29    11415.04    179.62 o
   5  -5   8        0.50       32.98     30.12 o
  -7  -4   8     1686.77     1829.58     83.97 o
  -6  -4   8     5315.12     5245.77    130.69 o
  -5  -4   8     3146.69     3085.76     87.30 o
  -4  -4   8    13119.58    13008.38    145.99 o
  -3  -4   8    11467.13    11101.06    371.03 o
  -2  -4   8     2932.78     2945.95     48.94 o
  -1  -4   8    13431.01    13129.83    235.23 o
   0  -4   8     1704.26     1641.42     36.69 o
   1  -4   8     4084.43     4187.48     64.15 o
   2  -4   8     1807.13     1772.52     41.42 o
   3  -4   8     1924.31     1937.25     65.22 o
   4  -4   8      963.15     1028.47     52.03 o
   5  -4   8       17.55       38.32     28.99 o
   6  -4   8       33.57       83.60     14.70 o
  -8  -3   8     5170.18     5462.35    153.12 o
  -7  -3   8       84.95      148.19     18.51 o
  -6  -3   8    16382.87    17261.02    223.54 o
  -5  -3   8        3.00       65.17     11.61 o
  -4  -3   8    38772.78    38575.16    250.27 o
  -3  -3   8        8.66      110.69     10.74 o
  -2  -3   8    27801.15    27986.90    524.67 o
  -1  -3   8      939.48     1058.79     25.36 o
   0  -3   8     5097.59     5165.11     80.42 o
   1  -3   8    12267.19    12495.35    160.58 o
   2  -3   8     1121.05     1153.20     60.53 o
   3  -3   8    20600.83    20459.92    183.17 o
   4  -3   8      637.29      579.58     39.53 o
   5  -3   8     2009.40     1940.02     73.50 o
   6  -3   8      630.50      702.90     49.22 o
   7  -3   8      234.21      217.66     19.63 o
  -8  -2   8       58.64      110.38     39.12 o
  -7  -2   8      755.17      758.06     57.25 o
  -6  -2   8       73.50      108.75     13.43 o
  -5  -2   8     7641.54     7890.52    132.54 o
  -4  -2   8      399.11      384.74     30.74 o
  -3  -2   8    14326.01    14547.37    330.37 o
  -2  -2   8      187.05      227.93     12.81 o
  -1  -2   8    14093.89    14640.43    245.29 o
   0  -2   8        5.75       13.77      7.83 o
   1  -2   8     3689.54     3734.40    186.81 o
   2  -2   8     4420.30     4460.32     97.33 o
   3  -2   8     1555.18     1586.95     47.56 o
   4  -2   8     3709.45     3800.10     80.82 o
   5  -2   8     3754.72     3975.79     91.42 o
   6  -2   8     1265.98     1257.84     61.11 o
   7  -2   8      437.64      479.57     38.11 o
  -8  -1   8      160.32      148.45     19.30 o
  -7  -1   8      103.43      130.52     16.58 o
  -6  -1   8     3629.73     3571.03     99.41 o
  -5  -1   8      753.78      827.96     46.76 o
  -4  -1   8     6775.44     6800.28    104.75 o
  -3  -1   8     1739.98     1826.44     47.76 o
  -2  -1   8       44.58       52.11      7.17 o
  -1  -1   8     2647.87     2655.57     32.46 o
   0  -1   8      834.66      822.48     18.63 o
   1  -1   8      222.77      225.41     12.24 o
   2  -1   8     7990.29     7985.01     61.58 o
   3  -1   8      763.68      839.11     34.06 o
   4  -1   8      425.56      423.40     29.58 o
   5  -1   8    11322.75    11443.09    143.00 o
   6  -1   8       56.05       45.39     22.39 o
   7  -1   8    18200.92    17708.56    224.77 o
   8  -1   8      410.30      595.19     40.83 o
  -8   0   8     2064.47     2122.15     95.75 o
  -7   0   8      205.56      193.13     19.16 o
  -6   0   8     1130.70      969.47     59.19 o
  -5   0   8     6822.12     6765.66    121.74 o
  -4   0   8     6895.25     7070.23    107.67 o
  -3   0   8    27882.89    27524.86    185.96 o
  -2   0   8     7430.00     7867.99     90.89 o
  -1   0   8     5339.11     5454.61     63.89 o
   0   0   8    25087.15    28753.81     99.71 o
   1   0   8      500.74      750.54     27.70 o
   2   0   8     1061.27     1346.49     29.45 o
   3   0   8     7507.57     7890.50     90.25 o
   4   0   8       53.41       59.00      7.91 o
   5   0   8     1603.36     1358.67     50.61 o
   6   0   8      488.55      544.47     37.06 o
   7   0   8       10.59        2.32     28.70 o
   8   0   8      902.54     1033.88     61.93 o
  -7   1   8     5684.91     5726.58    138.09 o
  -6   1   8      216.82      274.74     20.58 o
  -5   1   8    17550.75    17741.05    198.55 o
  -4   1   8      500.11      525.24     35.94 o
  -3   1   8    47611.53    47714.67    258.19 o
  -2   1   8      740.43      952.19     65.49 o
  -1   1   8    34349.97    34972.50    122.04 o
   0   1   8      153.12      184.93     10.45 o
   1   1   8    10359.34    10626.39    139.02 o
   2   1   8    11862.48    12178.66     70.81 o
   3   1   8     2530.64     2513.41     50.53 o
   4   1   8    16537.22    16792.75    143.32 o
   5   1   8      539.29      575.74     34.16 o
   6   1   8     2381.97     2268.99     70.11 o
   7   1   8      104.99      137.31     13.35 o
   8   1   8       61.93       35.74     29.46 o
  -7   2   8       21.54       28.41     33.24 o
  -6   2   8       14.72       31.75     25.94 o
  -5   2   8      281.29      336.71     27.54 o
  -4   2   8     1381.51     1350.45     55.57 o
  -3   2   8      479.86      521.47     33.54 o
  -2   2   8     9883.08    10089.13    190.39 o
  -1   2   8      462.34      513.76     18.14 o
   0   2   8    12448.61    12673.40     74.01 o
   1   2   8      640.27      676.13     18.10 o
   2   2   8     6804.19     6656.95     54.96 o
   3   2   8     4048.53     3978.41     64.52 o
   4   2   8      590.98      625.46     31.58 o
   5   2   8     2501.37     2506.46     63.77 o
   6   2   8     4223.83     4247.94     92.28 o
   7   2   8      578.88      561.84     42.10 o
   8   2   8      682.83      716.16     55.43 o
  -7   3   8        4.59       37.23     35.05 o
  -6   3   8       31.70       71.77     30.81 o
  -5   3   8      276.60      560.43     44.06 o
  -4   3   8     1040.45      977.89     50.94 o
  -3   3   8     2923.73     2758.11     72.96 o
  -2   3   8     3173.60     3146.17     65.13 o
  -1   3   8        0.64       20.93     12.23 o
   0   3   8     2328.01     2353.00     36.74 o
   1   3   8     1033.89     1014.09     24.59 o
   2   3   8       59.56       60.90      4.99 o
   3   3   8     1870.04     1768.07     46.45 o
   4   3   8       17.92       29.72     18.94 o
   5   3   8      542.25      548.91     34.99 o
   6   3   8     5094.21     5255.45    103.69 o
   7   3   8        0.76      -17.45     23.11 o
   8   3   8    10561.81    10669.23    177.43 o
  -6   4   8      114.41      114.34     39.70 o
  -5   4   8      349.37      392.67     34.80 o
  -4   4   8     3570.80     3656.41     98.56 o
  -3   4   8     2835.99     2862.17     78.83 o
  -2   4   8    14001.89    14126.06    549.54 o
  -1   4   8       16.78       58.47      6.37 o
   0   4   8     6286.74     6589.45     67.94 o
   1   4   8       44.08       56.88     10.89 o
   2   4   8     5475.77     5485.47     60.03 o
   3   4   8      591.89      617.51     22.81 o
   4   4   8      243.17      201.81     17.27 o
   5   4   8     1027.59     1003.50     45.53 o
   6   4   8      424.17      470.40     35.28 o
   7   4   8     1439.96     1453.07     62.32 o
   8   4   8        0.37       13.72     29.93 o
  -5   5   8      245.66      250.61     23.99 o
  -4   5   8     8975.90     8740.22    161.51 o
  -3   5   8      556.27      550.52     36.12 o
  -2   5   8    17858.31    18476.05    143.96 o
  -1   5   8      804.91      823.11     32.09 o
   0   5   8    13232.09    13796.56    213.92 o
   1   5   8      147.67      157.10     14.41 o
   2   5   8     7431.87     7680.60     79.24 o
   3   5   8     3420.36     3596.75     62.41 o
   4   5   8     1899.81     1981.91     62.78 o
   5   5   8     3459.06     3615.18     86.26 o
   6   5   8      286.22      298.41     19.81 o
   7   5   8     1619.03     1578.69     68.39 o
  -4   6   8      128.78      176.06     18.76 o
  -3   6   8      204.25      205.43     22.39 o
  -2   6   8       68.25       83.14     15.80 o
  -1   6   8      972.08      947.89     38.38 o
   0   6   8       14.57       27.17     16.78 o
   1   6   8     4067.11     4215.27     67.69 o
   2   6   8      910.29      911.24     55.30 o
   3   6   8     2071.09     2160.19     48.20 o
   4   6   8     1577.64     1775.66     63.38 o
   5   6   8       97.20       82.59     28.19 o
   6   6   8      934.75      910.46     53.62 o
   7   6   8     1708.68     1598.57     75.29 o
  -3   7   8      237.70      219.40     20.14 o
  -2   7   8        4.68       52.27     21.30 o
  -1   7   8     1043.05     1014.04     43.14 o
   0   7   8        7.84      -19.52     22.99 o
   1   7   8      699.04      647.68     68.13 o
   2   7   8      581.55      570.55     26.14 o
   3   7   8       14.44       31.18     18.82 o
   4   7   8       69.60      109.04     13.32 o
   5   7   8        3.09       29.93     26.63 o
   6   7   8       57.95       75.44     30.01 o
  -1   8   8     3664.80     3380.08     80.87 o
   0   8   8      386.66      374.71     20.54 o
   1   8   8     4721.20     4608.32     88.79 o
   2   8   8     1899.48     2048.95     59.90 o
   3   8   8     5893.92     5822.13    170.47 o
   4   8   8     1510.52     1404.12     72.01 o
  -2  -8   9       24.04       66.59     25.00 o
  -1  -8   9     1503.23     1648.47     60.91 o
  -5  -7   9      477.72      494.57     40.00 o
  -4  -7   9       45.27       78.99     27.90 o
  -3  -7   9     8357.86     8122.13    256.31 o
  -2  -7   9      816.15      806.41     39.34 o
  -1  -7   9    20308.51    19400.63    454.26 o
   0  -7   9     1150.96     1152.28     68.44 o
   1  -7   9    14003.44    13507.29    259.59 o
   2  -7   9       95.14      112.12     31.79 o
  -6  -6   9      136.61      117.35     14.08 o
  -5  -6   9     6375.93     5992.30    138.32 o
  -4  -6   9     3137.25     3050.17     93.18 o
  -3  -6   9     8975.98     8742.06    394.25 o
  -2  -6   9     6876.42     6538.75    233.07 o
  -1  -6   9    11396.98    10718.34    208.76 o
   0  -6   9    11469.80    11378.02    221.37 o
   1  -6   9     5045.05     4997.21     83.65 o
   2  -6   9     5334.00     5290.34     89.39 o
   3  -6   9      378.10      348.47     28.42 o
   4  -6   9      131.55      123.85     18.11 o
  -7  -5   9      192.08      212.68     22.75 o
  -6  -5   9     5977.47     6148.24    147.76 o
  -5  -5   9      216.30      195.23     14.26 o
  -4  -5   9     9984.44     9700.76    143.40 o
  -3  -5   9      138.68      150.87     13.30 o
  -2  -5   9     3119.19     3098.10     56.65 o
  -1  -5   9     3626.80     3487.26     60.06 o
   0  -5   9     1138.40     1058.53     36.05 o
   1  -5   9     2722.75     2697.59     55.95 o
   2  -5   9      531.95      542.79     29.40 o
   3  -5   9     3182.63     3198.90     92.46 o
   4  -5   9      362.73      406.54     31.03 o
   5  -5   9     1406.21     1266.08     69.94 o
  -7  -4   9     3040.26     3166.81    114.49 o
  -6  -4   9    14856.40    15527.23    222.94 o
  -5  -4   9     1857.34     1927.48     68.62 o
  -4  -4   9    10414.68    10502.77    133.94 o
  -3  -4   9      351.80      396.94     24.32 o
  -2  -4   9     3485.29     3455.15     52.04 o
  -1  -4   9        4.70       14.81     12.84 o
   0  -4   9     3864.44     3811.69     55.94 o
   1  -4   9     1410.93     1410.37     77.17 o
   2  -4   9     2051.98     2277.62     47.18 o
   3  -4   9     2049.91     2036.29     68.35 o
   4  -4   9     1287.31     1245.94     60.79 o
   5  -4   9        1.58       44.45     27.07 o
   6  -4   9     1697.62     2061.39     86.18 o
  -7  -3   9     1511.01     1530.31     83.02 o
  -6  -3   9      571.22      622.42     41.12 o
  -5  -3   9      176.27      217.26     17.56 o
  -4  -3   9      964.52     1083.04     45.50 o
  -3  -3   9      136.46      158.67      8.30 o
  -2  -3   9    16634.49    17098.53    311.28 o
  -1  -3   9     5337.98     5428.38     70.53 o
   0  -3   9    44943.83    46256.26    169.58 o
   1  -3   9     5168.88     5067.47    124.53 o
   2  -3   9    26558.42    26802.96    422.62 o
   3  -3   9     1572.82     1442.38     53.62 o
   4  -3   9    15736.52    16253.62    181.64 o
   5  -3   9      687.96      808.51     49.40 o
   6  -3   9     6980.52     7796.35    152.99 o
  -7  -2   9      164.44      211.74     18.54 o
  -6  -2   9     7946.15     7946.52    150.48 o
  -5  -2   9       26.86       57.95     22.31 o
  -4  -2   9    21595.44    21536.50    187.27 o
  -3  -2   9     2755.58     2884.71     75.09 o
  -2  -2   9    13837.32    14124.26     86.08 o
  -1  -2   9    14944.01    15558.85     87.03 o
   0  -2   9    24591.04    25290.36    246.51 o
   1  -2   9    24242.83    24581.47    469.41 o
   2  -2   9     7250.60     7326.54     67.39 o
   3  -2   9    23268.93    22928.31    181.17 o
   4  -2   9       86.38       76.71     10.16 o
   5  -2   9       72.67      107.51     12.48 o
   6  -2   9      589.97      620.72     41.41 o
   7  -2   9     4083.11     4186.05    116.89 o
  -7  -1   9     4194.99     4338.81    124.77 o
  -6  -1   9     1761.72     1836.53     74.36 o
  -5  -1   9     9642.69     9810.91    145.21 o
  -4  -1   9     2784.91     2823.31     70.30 o
  -3  -1   9    28971.00    28459.18    189.42 o
  -2  -1   9      212.57      217.04     10.61 o
  -1  -1   9    16360.24    17255.91     86.19 o
   0  -1   9     4943.93     5064.96     46.33 o
   1  -1   9     5475.41     5571.78     69.08 o
   2  -1   9     6256.95     6383.70     74.10 o
   3  -1   9     4841.70     4934.78     78.69 o
   4  -1   9     6227.60     6268.17     97.30 o
   5  -1   9      192.10      195.31     17.45 o
   6  -1   9     2525.50     2416.73     77.67 o
   7  -1   9     5193.48     4882.50    122.32 o
  -7   0   9    15672.18    16128.47    233.34 o
  -6   0   9     1499.89     1357.43     71.33 o
  -5   0   9    21625.20    21930.18    220.90 o
  -4   0   9      719.32      720.99     40.12 o
  -3   0   9    18309.77    18129.99    154.80 o
  -2   0   9      646.16      583.28     19.13 o
  -1   0   9     9919.37    10046.06     65.85 o
   0   0   9       33.11      -17.73     17.73 o
   1   0   9     4176.02     4270.41     41.72 o
   2   0   9     3868.18     3864.12     43.07 o
   3   0   9     4281.04     4483.32     71.45 o
   4   0   9     4351.70     4543.25     79.76 o
   5   0   9      778.81      755.43     41.71 o
   6   0   9      844.33      849.59     47.70 o
   7   0   9     2616.98     2536.08     85.84 o
   8   0   9      183.31      220.84     18.80 o
  -7   1   9     2922.72     3141.29    106.89 o
  -6   1   9     3012.88     2885.30     96.01 o
  -5   1   9      148.01      144.21     14.55 o
  -4   1   9     2262.62     2268.03     65.72 o
  -3   1   9     1903.29     2008.01     56.99 o
  -2   1   9       13.84       19.68     13.12 o
  -1   1   9    21823.94    21915.68    101.09 o
   0   1   9     6800.04     7035.26     92.60 o
   1   1   9    44224.93    45228.98    552.80 o
   2   1   9     6898.07     6926.74     85.72 o
   3   1   9    28282.21    28663.20    176.71 o
   4   1   9     1415.21     1386.51     44.25 o
   5   1   9    22079.21    21864.98    190.07 o
   6   1   9      861.45      835.56     46.33 o
   7   1   9     9661.57     9601.90    155.78 o
   8   1   9      416.09      330.30     28.71 o
  -7   2   9     3762.22     4054.11    123.48 o
  -6   2   9      315.48      370.24     28.52 o
  -5   2   9     7896.37     7878.95    139.93 o
  -4   2   9      736.89      704.51     42.84 o
  -3   2   9    33151.99    32365.38    229.22 o
  -2   2   9       79.50       99.49     12.46 o
  -1   2   9    22205.71    22635.29    111.33 o
   0   2   9    11814.05    12681.85     84.13 o
   1   2   9    21543.11    22326.26    317.67 o
   2   2   9    16162.52    16904.58    113.90 o
   3   2   9     4407.33     4386.44     70.80 o
   4   2   9    21755.34    21856.61    171.11 o
   5   2   9       58.08      264.56     23.66 o
   6   2   9      579.42      563.05     39.89 o
   7   2   9      993.07     1006.72     54.10 o
   8   2   9     2104.72     2192.35     84.39 o
  -6   3   9     3065.31     3030.24    104.58 o
  -5   3   9     3956.32     4074.37    108.36 o
  -4   3   9     7940.01     7870.48    133.72 o
  -3   3   9     6346.37     6209.23    108.51 o
  -2   3   9    19538.53    19453.69    272.80 o
  -1   3   9     2260.02     2298.09     40.58 o
   0   3   9    20101.36    20578.71    114.63 o
   1   3   9      148.50      168.30      8.61 o
   2   3   9     9248.52     9162.77    119.20 o
   3   3   9     4150.42     4279.63     52.62 o
   4   3   9     5363.37     5319.85     87.93 o
   5   3   9     3452.93     3352.42     78.02 o
   6   3   9      697.32      638.71     42.65 o
   7   3   9     2059.61     1993.30     74.95 o
   8   3   9     1635.73     1529.01     74.16 o
  -6   4   9     9724.62     9835.61    191.74 o
  -5   4   9      171.06      187.35     17.13 o
  -4   4   9    12537.16    12375.37    179.83 o
  -3   4   9      192.83      194.00     20.25 o
  -2   4   9     9956.58    10140.24    211.47 o
  -1   4   9     1001.05      972.35     31.75 o
   0   4   9     7933.51     8108.57     77.13 o
   1   4   9      188.41      187.18     10.76 o
   2   4   9     1836.42     1893.46     55.20 o
   3   4   9     2660.36     2756.60     45.70 o
   4   4   9      874.02      894.98     42.30 o
   5   4   9     2681.78     2713.36     71.50 o
   6   4   9      108.66      133.17     12.48 o
   7   4   9     1896.92     1825.30     73.77 o
  -5   5   9     1576.80     1557.27     82.58 o
  -4   5   9      211.19      237.25     17.89 o
  -3   5   9     3120.79     2977.03     92.31 o
  -2   5   9     1734.44     1726.90     49.71 o
  -1   5   9       94.29      109.00      9.73 o
   0   5   9    10179.48    10255.96     97.64 o
   1   5   9     1818.03     1999.77     44.44 o
   2   5   9    15138.89    15490.09    166.41 o
   3   5   9     3174.95     3188.69     54.68 o
   4   5   9    13871.95    14216.90    163.38 o
   5   5   9      141.15      123.63     12.52 o
   6   5   9    14898.47    14380.85    184.45 o
   7   5   9      432.75      397.51     35.24 o
  -4   6   9     4226.72     4110.54    123.59 o
  -3   6   9      690.94      734.47     54.63 o
  -2   6   9    11963.11    11595.26    151.23 o
  -1   6   9     1143.16     1337.37     44.06 o
   0   6   9    13182.78    12980.20    122.61 o
   1   6   9     1075.00     1160.32     62.04 o
   2   6   9     5771.21     5790.53     78.36 o
   3   6   9     3679.25     3710.42     64.19 o
   4   6   9      397.72      422.56     31.28 o
   5   6   9     3364.28     3499.14     94.53 o
   6   6   9      264.31      262.26     25.08 o
  -3   7   9     2656.63     2455.94     99.60 o
  -2   7   9     5018.10     4952.47    162.18 o
  -1   7   9     4004.12     3884.80    200.85 o
   0   7   9     2398.31     2266.45     64.79 o
   1   7   9     6202.87     6100.08     91.58 o
   2   7   9      436.35      457.18     25.07 o
   3   7   9     5534.13     5392.56     84.48 o
   4   7   9      337.21      312.65     26.46 o
   5   7   9     1791.21     1793.30     77.18 o
   0   8   9      129.55      155.45     13.12 o
   1   8   9     3127.74     2823.57     71.13 o
   2   8   9        4.51       32.47     28.01 o
   3   8   9      650.78      541.28     31.56 o
   4   8   9      766.03      734.33     58.70 o
  -4  -7  10     2295.59     1907.65     89.74 o
  -3  -7  10     3182.83     3124.35     75.20 o
  -2  -7  10      861.20      825.75     64.45 o
  -1  -7  10     2181.41     2049.59    123.74 o
   0  -7  10      222.85      213.01     16.67 o
   1  -7  10      154.54      216.31     13.23 o
   2  -7  10      339.13      321.75     31.05 o
  -6  -6  10      847.05      874.95     54.71 o
  -5  -6  10       37.11       10.45     27.65 o
  -4  -6  10      403.55      337.96     27.29 o
  -3  -6  10        3.88       54.26     18.41 o
  -2  -6  10      664.82      617.66     31.92 o
  -1  -6  10       18.84       41.64     18.09 o
   0  -6  10     3672.18     3584.29     69.86 o
   1  -6  10      777.01      716.09    118.67 o
   2  -6  10     6745.12     6621.06     99.69 o
   3  -6  10     1696.69     1724.52     77.07 o
   4  -6  10     6860.97     6391.19    154.32 o
  -6  -5  10      145.33      143.55     15.82 o
  -5  -5  10     2637.47     2608.47     79.37 o
  -4  -5  10     3271.88     3284.54     86.07 o
  -3  -5  10    10123.63     9659.15    382.84 o
  -2  -5  10     3554.68     3575.89     97.14 o
  -1  -5  10    21647.75    21310.00    150.38 o
   0  -5  10     6349.63     6034.31     80.57 o
   1  -5  10     8529.75     8509.12     98.91 o
   2  -5  10     1878.58     1803.10     89.90 o
   3  -5  10     7550.24     7606.58    143.13 o
   4  -5  10      109.62      367.36     24.96 o
   5  -5  10     1862.33     2222.40     92.98 o
  -7  -4  10     2267.64     2242.97     97.40 o
  -6  -4  10      138.04      222.07     16.84 o
  -5  -4  10     8025.17     7935.91    134.66 o
  -4  -4  10      506.65      506.44     34.88 o
  -3  -4  10    15477.58    15451.99    166.52 o
  -2  -4  10      709.98      752.19     51.55 o
  -1  -4  10    20371.56    20617.42    128.30 o
   0  -4  10      116.93      118.97      7.51 o
   1  -4  10     7895.93     7861.81    206.79 o
   2  -4  10      396.16      404.95     21.03 o
   3  -4  10       43.44        9.94     29.61 o
   4  -4  10      157.13       84.88     31.86 o
   5  -4  10     4305.39     4817.87    120.44 o
   6  -4  10      434.69      464.91     37.82 o
  -7  -3  10     2725.47     2913.76    108.88 o
  -6  -3  10      190.81      214.43     22.06 o
  -5  -3  10     5506.58     5703.02    115.09 o
  -4  -3  10     1330.70     1462.95     52.74 o
  -3  -3  10     9062.82     9268.86    233.98 o
  -2  -3  10     3985.08     4021.65     51.95 o
  -1  -3  10     7863.74     7812.68    201.07 o
   0  -3  10     4689.45     4663.45    103.75 o
   1  -3  10     1717.19     1743.08     37.48 o
   2  -3  10      488.28      515.79     23.54 o
   3  -3  10     1400.44     1396.80     52.56 o
   4  -3  10       41.42       82.33     10.99 o
   5  -3  10     2231.45     2209.71     76.74 o
   6  -3  10     1796.55     1750.02     78.75 o
  -7  -2  10    15018.80    15634.20    234.10 o
  -6  -2  10     1976.65     2088.47     81.34 o
  -5  -2  10     5853.04     6114.18    117.39 o
  -4  -2  10      978.30     1111.05     46.08 o
  -3  -2  10     1925.67     1862.64     37.14 o
  -2  -2  10      102.38      134.47     15.04 o
  -1  -2  10     1821.44     1903.91     37.20 o
   0  -2  10      166.50      158.40      9.14 o
   1  -2  10     2290.64     2423.84     38.60 o
   2  -2  10      327.21      319.40     15.30 o
   3  -2  10    12298.71    12268.43    136.26 o
   4  -2  10      718.91      716.48     40.48 o
   5  -2  10    12912.34    13024.90    170.18 o
   6  -2  10      293.83      272.43     21.05 o
   7  -2  10     5554.21     5587.80    138.97 o
  -7  -1  10      417.54      425.93     34.80 o
  -6  -1  10       31.43       25.47     29.06 o
  -5  -1  10        5.31        8.13     24.17 o
  -4  -1  10     4175.03     4318.28     85.91 o
  -3  -1  10    12336.37    12092.35    127.84 o
  -2  -1  10    27116.79    26849.17    121.34 o
  -1  -1  10    20187.38    20432.36     99.41 o
   0  -1  10    99396.93   102372.03   1290.59 o
   1  -1  10    17752.31    18543.55    270.76 o
   2  -1  10    39915.90    41080.11    153.43 o
   3  -1  10     4362.17     4521.16     79.00 o
   4  -1  10    19647.87    20049.30    179.39 o
   5  -1  10     1027.90     1166.71     51.31 o
   6  -1  10     4192.11     4425.10    105.07 o
   7  -1  10       38.34      124.02     15.53 o
  -7   0  10      221.21      243.02     21.56 o
  -6   0  10     2209.63     2433.16     87.28 o
  -5   0  10        4.37       41.51     24.06 o
  -4   0  10     8281.87     8301.45    121.00 o
  -3   0  10        5.66       18.03     16.22 o
  -2   0  10    22675.88    23185.48    422.99 o
  -1   0  10      596.53      657.00     19.27 o
   0   0  10    42727.10    44565.00    142.51 o
   1   0  10     2071.65     2069.57     37.44 o
   2   0  10    15070.20    15506.66    145.74 o
   3   0  10     4586.84     4686.98     76.34 o
   4   0  10        9.71       57.33     19.67 o
   5   0  10      126.56      106.50     10.85 o
   6   0  10     8974.89     9135.04    143.11 o
   7   0  10     1187.77     1074.54     60.35 o
  -7   1  10      207.32      215.55     18.91 o
  -6   1  10     1788.60     1830.88     75.37 o
  -5   1  10      211.12      205.79     15.35 o
  -4   1  10     5717.95     5607.04    104.16 o
  -3   1  10       32.10      248.77     18.32 o
  -2   1  10    11550.59    11539.40    253.46 o
  -1   1  10     1413.75     1441.60     31.65 o
   0   1  10    17805.25    18067.63    200.72 o
   1   1  10     1672.16     1761.00     30.07 o
   2   1  10     4190.39     4412.30     98.43 o
   3   1  10      469.65      531.72     27.99 o
   4   1  10     2530.87     2608.94     61.52 o
   5   1  10        0.33        9.47     22.46 o
   6   1  10     2802.21     2632.46     76.27 o
   7   1  10     2056.83     2086.04     76.11 o
   8   1  10     2697.33     2696.65     96.55 o
  -7   2  10     2048.03     2372.57     99.71 o
  -6   2  10    22739.45    23163.48    268.78 o
  -5   2  10     4387.77     4681.04    110.77 o
  -4   2  10    16426.52    16115.17    182.89 o
  -3   2  10     5869.07     5629.48     98.94 o
  -2   2  10     3019.42     2909.33     46.25 o
  -1   2  10     2020.20     2087.39     36.21 o
   0   2  10     1651.41     1729.34     65.48 o
   1   2  10        2.30       21.09     12.03 o
   2   2  10      103.65      145.64     17.64 o
   3   2  10      189.94      224.78     17.71 o
   4   2  10     8032.76     8199.75    107.63 o
   5   2  10      313.68      340.78     24.46 o
   6   2  10    11587.17    11413.52    154.14 o
   7   2  10      165.56      191.38     15.46 o
   8   2  10     4468.19     4201.33    117.23 o
  -6   3  10       54.55       61.21     33.82 o
  -5   3  10      148.19      149.14     16.18 o
  -4   3  10      492.20      533.11     34.84 o
  -3   3  10     2412.54     2407.58     70.66 o
  -2   3  10     9575.34     9830.63    197.43 o
  -1   3  10    31555.60    32296.46    341.57 o
   0   3  10    25333.67    25607.84    127.22 o
   1   3  10    90742.18    93440.80   1298.67 o
   2   3  10    13127.33    13225.46    209.70 o
   3   3  10    65567.53    64866.48    840.75 o
   4   3  10     4210.86     4476.94     83.22 o
   5   3  10    20971.96    20487.17    191.95 o
   6   3  10     1940.38     2006.87     67.21 o
   7   3  10     4773.37     5018.87    113.78 o
   8   3  10      164.60      180.82     16.51 o
  -6   4  10      186.59      174.72     20.72 o
  -5   4  10     1454.76     1513.97     69.98 o
  -4   4  10      362.24      343.76     29.18 o
  -3   4  10     3863.59     3644.63     93.61 o
  -2   4  10      157.77      170.06     10.33 o
  -1   4  10    11263.33    11348.74     99.80 o
   0   4  10       33.20       60.72      6.44 o
   1   4  10    24251.51    24866.07    360.43 o
   2   4  10     2326.25     2296.65     42.71 o
   3   4  10     9934.31    10150.25     89.52 o
   4   4  10     4162.15     4174.57     84.00 o
   5   4  10       73.34       90.71     10.49 o
   6   4  10        7.44        8.20     22.86 o
   7   4  10     5138.20     5237.71    119.47 o
  -5   5  10      126.29      121.27     16.18 o
  -4   5  10      477.98      570.83     38.33 o
  -3   5  10     2545.10     2520.12     87.08 o
  -2   5  10      666.13      612.90     30.92 o
  -1   5  10     6050.57     6066.55     80.88 o
   0   5  10        2.77       36.16     26.18 o
   1   5  10     8239.92     8881.67     89.26 o
   2   5  10       10.48       26.38     15.33 o
   3   5  10     3537.20     3652.07     58.36 o
   4   5  10       39.93       32.08     22.68 o
   5   5  10     1113.22     1057.33     53.01 o
   6   5  10        1.20        0.00     23.04 o
   7   5  10     1865.25     1892.32     75.33 o
  -4   6  10     4765.65     4602.87    134.93 o
  -3   6  10    11226.69    10851.02    186.99 o
  -2   6  10     5234.38     5088.45     86.91 o
  -1   6  10     2128.23     2176.74     70.05 o
   0   6  10     2203.68     2063.07     51.98 o
   1   6  10      211.26      235.35     32.84 o
   2   6  10       15.07        4.03     17.32 o
   3   6  10       22.55       31.47     21.06 o
   4   6  10      122.13      111.15     12.99 o
   5   6  10     1615.82     1678.69     69.30 o
   6   6  10       36.14       79.61     27.50 o
  -2   7  10     1099.75     1132.15     49.30 o
  -1   7  10     2217.80     2154.38    105.38 o
   0   7  10    13985.20    13507.75    283.41 o
   1   7  10     5658.41     5555.81     89.43 o
   2   7  10    25715.22    25670.07    186.33 o
   3   7  10     3841.59     3817.36     80.64 o
   4   7  10    28914.71    27443.27    276.90 o
   5   7  10     2658.49     2558.74     92.12 o
   0   8  10     3598.87     3496.20    133.30 o
   1   8  10        4.28       77.91     25.08 o
   2   8  10     5604.69     5693.97     99.67 o
   3   8  10      960.14      850.14     43.71 o
  -4  -7  11       45.00       25.80     33.78 o
  -3  -7  11      205.27      225.44     13.89 o
  -2  -7  11      456.87      957.25     42.19 o
  -1  -7  11      293.32      249.56     14.32 o
   0  -7  11     1707.04     1589.71    159.02 o
   1  -7  11      648.95      640.44     32.57 o
   2  -7  11     2878.29     2506.56     72.95 o
  -5  -6  11      414.53      419.32     33.24 o
  -4  -6  11     1882.94     1897.86     73.05 o
  -3  -6  11     1207.77     1190.70     60.40 o
  -2  -6  11      271.46      231.77     14.68 o
  -1  -6  11     1270.30     1211.16     50.89 o
   0  -6  11      227.70      207.22     12.03 o
   1  -6  11      179.83      158.21     11.65 o
   2  -6  11      576.68      549.93     28.98 o
   3  -6  11      551.18      690.01     50.56 o
  -6  -5  11       94.35      118.80     14.62 o
  -5  -5  11     6311.52     6357.04    124.78 o
  -4  -5  11     1252.20     1329.98     57.12 o
  -3  -5  11     3477.28     3378.21     93.95 o
  -2  -5  11      451.17      431.29     20.22 o
  -1  -5  11      247.09      275.35     15.47 o
   0  -5  11        1.43       30.89     14.65 o
   1  -5  11      182.11      211.60     25.31 o
   2  -5  11      305.15      288.41     15.79 o
   3  -5  11     1071.36     1210.71     60.71 o
   4  -5  11     1014.75     1070.20     61.43 o
   5  -5  11      328.54      415.85     27.11 o
  -7  -4  11      202.88      110.13     46.23 o
  -6  -4  11      545.05      515.90     39.53 o
  -5  -4  11        7.36       33.78     19.81 o
  -4  -4  11      930.68      950.90     46.36 o
  -3  -4  11      245.44      258.87     14.57 o
  -2  -4  11     1123.44     1192.62     44.23 o
  -1  -4  11     4033.86     3989.77     58.47 o
   0  -4  11      773.19      759.05     28.48 o
   1  -4  11    18244.44    18167.59    482.39 o
   2  -4  11      552.32      541.42     33.85 o
   3  -4  11    28231.91    28144.42    254.01 o
   4  -4  11      337.32      374.49     28.74 o
   5  -4  11    14165.67    14723.01    214.67 o
  -7  -3  11     1970.63     2089.22     91.94 o
  -6  -3  11      125.36      116.26     15.64 o
  -5  -3  11     2741.35     2777.78     81.10 o
  -4  -3  11     2573.10     2631.44     69.87 o
  -3  -3  11       99.46       96.40      6.87 o
  -2  -3  11     2378.54     2372.36     41.65 o
  -1  -3  11     1006.07      950.06     27.95 o
   0  -3  11     7200.98     7402.68    143.39 o
   1  -3  11     1424.18     1471.30     34.42 o
   2  -3  11       62.50       68.57     12.10 o
   3  -3  11     3967.31     3993.44     88.13 o
   4  -3  11      457.31      375.98     28.85 o
   5  -3  11     1662.24     1737.27     71.92 o
   6  -3  11      735.38      742.28     51.44 o
  -7  -2  11     5909.52     6087.14    149.67 o
  -6  -2  11       78.37      108.06     14.73 o
  -5  -2  11    10939.17    11431.97    160.25 o
  -4  -2  11        9.57       16.18     19.27 o
  -3  -2  11     8578.78     8744.11     85.83 o
  -2  -2  11     1682.97     1664.10     52.47 o
  -1  -2  11     3487.80     3515.12     45.93 o
   0  -2  11     1896.62     2044.31     35.97 o
   1  -2  11      110.56      163.91      9.11 o
   2  -2  11      246.59      278.02     14.55 o
   3  -2  11     1155.09     1213.52     46.27 o
   4  -2  11      160.27      199.55     18.25 o
   5  -2  11     2108.38     2370.09     75.72 o
   6  -2  11     1730.78     1776.48     73.73 o
   7  -2  11     1106.49      989.77     68.65 o
  -7  -1  11      257.08      277.57     24.86 o
  -6  -1  11     6289.57     6352.12    137.91 o
  -5  -1  11       13.82       -8.35     25.22 o
  -4  -1  11     9681.85     9956.99    133.05 o
  -3  -1  11     1859.65     1838.11     54.15 o
  -2  -1  11    10306.37    10293.62     81.96 o
  -1  -1  11     1225.13     1233.03     27.05 o
   0  -1  11     1744.47     1751.83     31.46 o
   1  -1  11        0.54       -5.55     10.21 o
   2  -1  11      321.03      333.00     16.04 o
   3  -1  11       84.80      118.66      9.83 o
   4  -1  11     1942.15     2033.90     60.61 o
   5  -1  11     2417.37     2403.78     72.91 o
   6  -1  11     1166.97     1010.18     59.58 o
   7  -1  11      745.35      820.58     59.71 o
  -7   0  11     2537.94     2814.54    103.78 o
  -6   0  11      551.56      635.29     49.98 o
  -5   0  11     1250.02     1299.52     57.49 o
  -4   0  11      292.49      324.77     25.37 o
  -3   0  11     1266.65     1249.28     45.88 o
  -2   0  11      517.53      481.15     19.89 o
  -1   0  11      743.82      782.30     22.50 o
   0   0  11     6010.28     5922.35    122.38 o
   1   0  11      830.34      889.67     22.58 o
   2   0  11    28973.27    29745.27    130.06 o
   3   0  11      737.39      857.14     35.25 o
   4   0  11    41312.09    43029.55    258.64 o
   5   0  11     2318.36     2357.48     70.61 o
   6   0  11    22955.97    22774.68    232.19 o
   7   0  11      422.58      439.07     32.55 o
  -7   1  11      437.16      404.05     28.96 o
  -6   1  11     1735.63     1718.18     77.04 o
  -5   1  11       16.89       24.85     23.33 o
  -4   1  11     2084.05     1983.82     65.88 o
  -3   1  11     8038.31     7966.14    114.24 o
  -2   1  11     2036.38     2059.80     37.56 o
  -1   1  11    13299.28    13176.66    135.99 o
   0   1  11     1391.02     1440.32     33.96 o
   1   1  11    22088.41    22549.99    420.75 o
   2   1  11      968.13     1039.43     30.63 o
   3   1  11    10443.32    10492.93    115.49 o
   4   1  11     4901.24     5258.39     88.55 o
   5   1  11      327.16      354.28     26.60 o
   6   1  11     2520.12     2595.47     77.88 o
   7   1  11      314.22      311.48     26.78 o
  -6   2  11     4991.83     5217.14    133.30 o
  -5   2  11      163.48      389.29     32.30 o
  -4   2  11    10315.01    10342.51    151.05 o
  -3   2  11     1132.28     1138.24     48.88 o
  -2   2  11    13239.08    13621.20    100.65 o
  -1   2  11       63.56      117.97      8.18 o
   0   2  11     7263.49     7448.35    142.98 o
   1   2  11      851.77      917.36     24.80 o
   2   2  11      398.09      425.39     29.75 o
   3   2  11       88.35       61.58      8.45 o
   4   2  11      447.76      415.78     28.13 o
   5   2  11        2.57       18.18     18.47 o
   6   2  11     2703.56     2973.56     82.65 o
   7   2  11     2715.93     2690.08     87.04 o
  -6   3  11      199.47      207.89     19.41 o
  -5   3  11     4318.08     4511.45    117.69 o
  -4   3  11        0.64        6.68     22.24 o
  -3   3  11     8895.96     8407.72    132.34 o
  -2   3  11       32.51       61.83      7.21 o
  -1   3  11    10974.02    11178.73     92.29 o
   0   3  11      247.89      264.90     15.12 o
   1   3  11     2419.79     2530.80     42.29 o
   2   3  11        0.11        6.89     10.58 o
   3   3  11      337.60      346.62     21.63 o
   4   3  11       51.04       71.37      9.43 o
   5   3  11     1493.73     1280.64     53.86 o
   6   3  11     1331.46     1337.38     57.96 o
   7   3  11     2136.24     1953.52     77.74 o
  -5   4  11      590.11      630.72     50.16 o
  -4   4  11     3013.76     3016.59     94.84 o
  -3   4  11      277.41      267.71     21.30 o
  -2   4  11     1202.81     1199.53     75.57 o
  -1   4  11      300.32      275.61     15.40 o
   0   4  11      328.27      321.84     20.74 o
   1   4  11     2953.24     2957.39     49.29 o
   2   4  11      374.79      396.90     20.56 o
   3   4  11    16188.24    16206.41    444.18 o
   4   4  11     1473.09     1510.28     56.92 o
   5   4  11    21900.58    21686.78    209.60 o
   6   4  11     3164.34     3171.35     89.03 o
   7   4  11    15300.37    14612.59    200.90 o
  -4   5  11      261.54      292.27     21.30 o
  -3   5  11      424.84      413.56     31.14 o
  -2   5  11     4598.08     4703.09    108.72 o
  -1   5  11     1678.17     1828.54     47.39 o
   0   5  11    18027.81    18101.88    289.83 o
   1   5  11      748.56      796.98     55.27 o
   2   5  11    17985.18    18300.14    262.72 o
   3   5  11      828.97      834.32     31.40 o
   4   5  11    16890.51    16794.59    186.08 o
   5   5  11     2464.85     2616.30     79.98 o
   6   5  11     2801.42     2724.96     85.95 o
   7   5  11     1925.03     1818.23     76.13 o
  -3   6  11     4775.08     4625.59    126.94 o
  -2   6  11      941.88      915.68     70.90 o
  -1   6  11     6586.14     6525.60     95.45 o
   0   6  11      401.18      440.00     24.45 o
   1   6  11     4177.14     4045.92     70.28 o
   2   6  11        0.54       45.29     17.54 o
   3   6  11      760.51      842.11     34.08 o
   4   6  11      247.07      235.84     16.33 o
   5   6  11      106.05      112.27     14.41 o
   6   6  11       37.70       74.85     28.88 o
  -2   7  11     4363.68     4148.92    149.02 o
  -1   7  11      664.98      661.93     54.66 o
   0   7  11     4474.70     4236.87     82.18 o
   1   7  11      456.90      431.42     38.07 o
   2   7  11      906.76      929.46     62.66 o
   3   7  11       72.18      114.16     10.31 o
   4   7  11       50.28       92.85     32.84 o
   5   7  11      133.85       96.05     32.80 o
   1   8  11      154.62      163.71     12.67 o
   2   8  11      907.55      959.21     44.35 o
  -3  -7  12      816.84      763.59     42.03 o
  -2  -7  12       10.29        8.83     21.54 o
  -1  -7  12       23.76       37.26     13.57 o
   0  -7  12       25.52        7.07     23.77 o
   1  -7  12      100.10      134.03     12.74 o
  -5  -6  12     1385.56     1460.16     69.54 o
  -4  -6  12     3071.31     2905.42     91.82 o
  -3  -6  12      379.12      428.67     73.67 o
  -2  -6  12     8502.87     8119.13    201.41 o
  -1  -6  12      147.39      143.85     10.75 o
   0  -6  12     5582.20     5994.16    169.09 o
   1  -6  12     2147.73     2022.71     96.15 o
   2  -6  12     4031.97     4090.04    154.15 o
   3  -6  12     3703.79     3672.22    115.55 o
  -6  -5  12     3038.77     2976.72     99.51 o
  -5  -5  12     1687.44     1827.42     71.84 o
  -4  -5  12     1901.85     1803.67     69.13 o
  -3  -5  12     3177.60     3087.43     60.36 o
  -2  -5  12     4658.37     4760.83     82.29 o
  -1  -5  12     2088.70     2064.24     84.37 o
   0  -5  12     4806.72     4626.31     73.48 o
   1  -5  12      412.21      398.64     20.70 o
   2  -5  12     3381.59     3226.05    118.52 o
   3  -5  12      274.86      277.51     20.10 o
   4  -5  12      916.60      847.78     59.46 o
  -6  -4  12      238.45      243.97     18.40 o
  -5  -4  12      446.28      481.25     33.39 o
  -4  -4  12      392.69      405.97     29.22 o
  -3  -4  12      275.63      291.11     22.97 o
  -2  -4  12     4323.28     4431.27    126.91 o
  -1  -4  12      166.08      203.93     11.92 o
   0  -4  12     4020.06     3923.96     60.82 o
   1  -4  12      125.80      128.27      8.53 o
   2  -4  12      983.72      953.05     34.89 o
   3  -4  12      166.72      168.63     14.41 o
   4  -4  12       13.27      -17.31     27.65 o
   5  -4  12     1350.95     1324.58     72.41 o
  -7  -3  12      749.64      677.48     48.42 o
  -6  -3  12     4577.09     4783.01    121.30 o
  -5  -3  12      443.08      403.70     27.40 o
  -4  -3  12     5101.44     4953.22     98.02 o
  -3  -3  12        0.87       11.20     18.45 o
  -2  -3  12     1687.69     1764.52     46.54 o
  -1  -3  12       88.58      128.55      8.76 o
   0  -3  12      521.63      485.67     22.66 o
   1  -3  12       71.30       85.53     12.85 o
   2  -3  12      122.70      127.82      8.21 o
   3  -3  12     1408.77     1260.29     55.10 o
   4  -3  12        7.99       12.66     21.33 o
   5  -3  12      559.67      548.07     37.71 o
   6  -3  12      800.06      660.70     45.85 o
  -7  -2  12       22.90       43.03     33.56 o
  -6  -2  12      723.01      774.27     54.81 o
  -5  -2  12      864.71      876.13     50.32 o
  -4  -2  12     2012.68     2031.84     64.93 o
  -3  -2  12     7990.40     8122.72    240.86 o
  -2  -2  12      198.58      228.23     14.48 o
  -1  -2  12    20009.40    20568.55    330.34 o
   0  -2  12        5.82       31.82     10.57 o
   1  -2  12    29504.11    29652.19    471.18 o
   2  -2  12     2804.39     2951.47     61.22 o
   3  -2  12    10260.19    10030.84    131.34 o
   4  -2  12     5810.98     5874.56    108.23 o
   5  -2  12     4066.96     4443.98    104.80 o
   6  -2  12     3595.96     3613.83    104.94 o
  -7  -1  12     3619.20     3783.17    120.16 o
  -6  -1  12       82.88       16.22     33.13 o
  -5  -1  12     2772.06     2738.30     83.10 o
  -4  -1  12     1090.70     1162.15     49.09 o
  -3  -1  12      658.47      651.16     34.38 o
  -2  -1  12     2662.90     2679.95     42.98 o
  -1  -1  12     2888.85     2948.64     57.75 o
   0  -1  12     2600.97     2622.09     39.75 o
   1  -1  12     3872.56     4050.42     83.24 o
   2  -1  12      983.53     1004.99     39.04 o
   3  -1  12     4362.38     4639.69     84.84 o
   4  -1  12       75.94      100.84     10.89 o
   5  -1  12     1385.30     1466.12     60.90 o
   6  -1  12      194.72      182.09     19.78 o
   7  -1  12       60.19       39.77     31.35 o
  -7   0  12     2442.34     2470.85     99.41 o
  -6   0  12     1582.96     1654.20     74.53 o
  -5   0  12     1890.30     2017.43     73.60 o
  -4   0  12     1026.56     1049.78     49.02 o
  -3   0  12      496.76      499.53     33.68 o
  -2   0  12        1.44       12.26     10.50 o
  -1   0  12     1206.91     1236.44     41.52 o
   0   0  12       64.44       49.09     13.75 o
   1   0  12     5182.20     5470.78    135.55 o
   2   0  12      390.32      392.83     18.49 o
   3   0  12      577.71      555.77     33.18 o
   4   0  12        8.90       18.21     21.01 o
   5   0  12       72.55      136.51     11.90 o
   6   0  12      474.57      492.15     35.24 o
   7   0  12      419.96      473.07     37.09 o
  -7   1  12      494.52      428.30     32.01 o
  -6   1  12     2221.90     2407.19     88.83 o
  -5   1  12     4165.98     4287.49    107.58 o
  -4   1  12      955.04      980.87     48.73 o
  -3   1  12     5561.39     5583.69     99.05 o
  -2   1  12      255.59      313.33     14.71 o
  -1   1  12     1924.36     1965.27     36.12 o
   0   1  12      787.76      761.98     23.54 o
   1   1  12       82.34       87.61      6.66 o
   2   1  12      384.24      388.99     19.96 o
   3   1  12     1343.74     1501.76     47.37 o
   4   1  12     1863.25     1844.77     56.28 o
   5   1  12      718.09      769.71     43.89 o
   6   1  12     1420.05     1330.99     59.01 o
   7   1  12       30.47       30.37     11.94 o
  -6   2  12      356.79      394.59     33.35 o
  -5   2  12       89.33      115.50     14.88 o
  -4   2  12     1110.86     1091.26     54.50 o
  -3   2  12     2577.75     2595.74     71.73 o
  -2   2  12     6802.59     6982.11    138.71 o
  -1   2  12      693.96      718.21     41.24 o
   0   2  12     7887.68     7967.19     71.23 o
   1   2  12       12.00       68.75      5.71 o
   2   2  12    28105.35    28583.92    136.96 o
   3   2  12     4569.57     4866.23     83.36 o
   4   2  12    13434.79    13618.28    148.79 o
   5   2  12     5407.68     5517.58    104.48 o
   6   2  12     6507.59     6277.78    123.40 o
   7   2  12     5893.74     5483.30    127.10 o
  -6   3  12     3387.84     3471.56    117.67 o
  -5   3  12       63.36       72.42     30.81 o
  -4   3  12     1505.13     1465.58     63.38 o
  -3   3  12      378.46      414.14     29.91 o
  -2   3  12       68.98       47.30     17.77 o
  -1   3  12      831.29      890.88     29.21 o
   0   3  12      192.14      178.88      8.90 o
   1   3  12      271.27      302.23     17.29 o
   2   3  12      148.99      181.06      9.42 o
   3   3  12        5.97       22.91     17.29 o
   4   3  12     1846.88     1889.78     59.19 o
   5   3  12       23.18       19.92     23.40 o
   6   3  12     1635.26     1558.11     65.27 o
   7   3  12        6.28       47.64     27.58 o
  -5   4  12      717.26      729.38     49.69 o
  -4   4  12     3577.57     3535.47    106.07 o
  -3   4  12      466.03      400.37     30.63 o
  -2   4  12     1731.15     1752.92     46.65 o
  -1   4  12      228.20      233.79     12.28 o
   0   4  12       82.03       96.98     19.78 o
   1   4  12       68.53       65.20      6.77 o
   2   4  12     1961.23     1826.95     40.54 o
   3   4  12      392.29      392.26     22.67 o
   4   4  12      523.03      510.66     36.01 o
   5   4  12        3.76       11.68     21.81 o
   6   4  12       36.49       22.39     28.88 o
   7   4  12        1.51      -31.20     34.87 o
  -4   5  12      885.91      864.10     59.54 o
  -3   5  12      353.07      296.36     21.01 o
  -2   5  12     2595.63     2672.27     60.77 o
  -1   5  12      109.02      116.77     20.18 o
   0   5  12     1281.99     1219.92     39.70 o
   1   5  12      160.57      176.34      9.03 o
   2   5  12       51.69       52.41     26.18 o
   3   5  12      393.26      446.19     27.78 o
   4   5  12     1642.24     1520.19     62.11 o
   5   5  12      618.03      627.40     44.43 o
   6   5  12     2067.33     2021.31     77.41 o
  -3   6  12     1559.09     1612.01     77.53 o
  -2   6  12     1469.04     1305.64     93.29 o
  -1   6  12     2561.13     2469.59     61.08 o
   0   6  12      888.70      897.36     37.60 o
   1   6  12     1851.90     1788.06     49.19 o
   2   6  12        3.13       45.30     15.60 o
   3   6  12     7573.29     7473.69    248.75 o
   4   6  12     2651.02     2687.32     85.73 o
   5   6  12     9221.20     8976.27    158.16 o
   6   6  12     2981.26     2695.09     91.51 o
  -1   7  12       60.29       60.40     21.88 o
   0   7  12       29.14       56.83     23.82 o
   1   7  12     1123.15     1057.80     44.23 o
   2   7  12       58.53       62.63     10.30 o
   3   7  12      470.31      396.00     41.05 o
   4   7  12      555.76      534.99     40.40 o
  -2  -7  13      432.59      427.89     25.65 o
  -1  -7  13     1442.28     1239.49     54.91 o
   0  -7  13     1226.88     1320.71     51.19 o
  -4  -6  13     8126.37     7595.53    149.41 o
  -3  -6  13      335.63      337.04     19.24 o
  -2  -6  13     3897.04     3548.47     72.60 o
  -1  -6  13      333.72      323.15     15.98 o
   0  -6  13      413.24      414.68     23.11 o
   1  -6  13      414.35      446.47     24.26 o
   2  -6  13      209.06      209.50     14.33 o
  -5  -5  13      170.73      199.54     15.68 o
  -4  -5  13     3342.44     3225.54     91.44 o
  -3  -5  13     2268.50     2346.57     58.44 o
  -2  -5  13     2383.39     2453.58     55.12 o
  -1  -5  13     4559.48     4684.62     74.03 o
   0  -5  13     2793.28     2709.25     59.18 o
   1  -5  13     6141.73     6144.24     89.15 o
   2  -5  13     6373.56     6139.74     92.53 o
   3  -5  13     4445.74     4789.40    120.23 o
   4  -5  13     8656.18     8223.16    167.06 o
  -6  -4  13     5629.87     5707.02    135.29 o
  -5  -4  13        3.34      -26.05     26.05 o
  -4  -4  13    15840.38    15941.06    188.11 o
  -3  -4  13      193.53      212.13     15.75 o
  -2  -4  13     6813.34     7027.85    308.15 o
  -1  -4  13      430.37      452.49     23.97 o
   0  -4  13        1.39       27.86     13.09 o
   1  -4  13      548.50      559.22     33.21 o
   2  -4  13      597.67      572.92     28.96 o
   3  -4  13      815.42      899.43     52.09 o
   4  -4  13      406.50      414.39     31.28 o
   5  -4  13      644.94      688.62     54.92 o
  -6  -3  13     6193.03     6162.64    140.81 o
  -5  -3  13      277.54      272.36     23.33 o
  -4  -3  13    12171.83    12339.08    159.55 o
  -3  -3  13       17.80       34.82     14.67 o
  -2  -3  13    11941.52    12289.93    118.47 o
  -1  -3  13      139.80      167.27     10.14 o
   0  -3  13     6413.70     6415.38     98.08 o
   1  -3  13      820.35      829.77     30.75 o
   2  -3  13      128.98      133.71     15.35 o
   3  -3  13     3832.76     3732.90     89.63 o
   4  -3  13      370.14      372.72     24.61 o
   5  -3  13      636.21      618.58     47.08 o
   6  -3  13      103.16      131.64     16.84 o
  -7  -2  13     1591.86     1670.55     86.14 o
  -6  -2  13     1461.60     1586.89     74.23 o
  -5  -2  13     5353.70     5458.79    117.30 o
  -4  -2  13     2833.40     2991.03     78.60 o
  -3  -2  13    12495.36    12829.77    355.63 o
  -2  -2  13     1327.76     1442.92     37.45 o
  -1  -2  13     6428.85     6644.60     72.16 o
   0  -2  13     1250.60     1328.14     63.51 o
   1  -2  13      773.32      829.04     27.73 o
   2  -2  13      416.63      475.77     22.85 o
   3  -2  13      532.21      546.53     36.04 o
   4  -2  13     1208.24     1226.15     57.16 o
   5  -2  13     3191.95     3516.42     96.96 o
   6  -2  13     2372.87     2278.43     88.29 o
  -7  -1  13        3.29       30.41     36.54 o
  -6  -1  13       31.48       86.54     29.17 o
  -5  -1  13     2512.62     2729.14     85.40 o
  -4  -1  13       47.67       62.66     10.63 o
  -3  -1  13     6587.01     6524.80    104.91 o
  -2  -1  13     2179.64     2273.51     41.79 o
  -1  -1  13     3685.33     3816.49     79.51 o
   0  -1  13     4785.09     5020.36     57.52 o
   1  -1  13     2565.46     2786.11     44.17 o
   2  -1  13     7441.63     7463.27    215.11 o
   3  -1  13     4081.42     4118.13     82.77 o
   4  -1  13     4702.55     4929.92     98.36 o
   5  -1  13     7996.85     8000.48    135.82 o
   6  -1  13     2076.72     1897.62     74.11 o
   7  -1  13     7863.53     7873.07    163.95 o
  -6   0  13       81.34       68.54     29.68 o
  -5   0  13     4677.41     4909.66    114.60 o
  -4   0  13       37.71       24.46     24.85 o
  -3   0  13    21905.56    21713.64    192.98 o
  -2   0  13      925.16      907.31     27.59 o
  -1   0  13    12490.95    12991.54     92.43 o
   0   0  13      206.23      398.27     31.83 o
   1   0  13     1883.64     1966.90     36.14 o
   2   0  13     4514.24     4679.37     56.66 o
   3   0  13      714.92      767.94     37.03 o
   4   0  13     3862.45     4121.69     88.38 o
   5   0  13      259.73      334.81     27.18 o
   6   0  13     2122.59     2134.50     76.62 o
   7   0  13       12.55       27.61     27.61 o
  -6   1  13       89.98       53.56     36.47 o
  -5   1  13     4729.16     4716.84    116.64 o
  -4   1  13      533.05      446.09     32.09 o
  -3   1  13    10114.46    10152.38    136.50 o
  -2   1  13     1167.35     1215.99     32.37 o
  -1   1  13    11489.89    11649.35    379.54 o
   0   1  13       46.48       77.42      5.90 o
   1   1  13     8056.90     8259.21     73.39 o
   2   1  13      103.44      133.70     11.63 o
   3   1  13     1304.85     1361.75     48.45 o
   4   1  13     1638.71     1655.71     55.80 o
   5   1  13      230.31      223.98     14.44 o
   6   1  13      921.42      905.79     51.30 o
   7   1  13      223.99      226.04     23.22 o
  -6   2  13      450.97      446.84     32.01 o
  -5   2  13     1505.08     1595.84     73.29 o
  -4   2  13     2151.63     2249.44     75.87 o
  -3   2  13     4383.81     4261.79     94.96 o
  -2   2  13     6200.16     6163.96     73.81 o
  -1   2  13     3686.31     3764.86     54.50 o
   0   2  13     3539.04     3649.00     51.48 o
   1   2  13     1805.86     1799.70     36.56 o
   2   2  13      722.92      837.17     26.60 o
   3   2  13      723.25      791.25     39.24 o
   4   2  13      521.04      493.43     33.68 o
   5   2  13      315.85      355.80     28.05 o
   6   2  13     3211.15     3373.23     91.14 o
   7   2  13     1266.90     1199.82     66.12 o
  -5   3  13      229.47      277.57     23.19 o
  -4   3  13     1374.46     1315.51     65.04 o
  -3   3  13       55.41       80.73     27.07 o
  -2   3  13     5778.21     5880.95     77.03 o
  -1   3  13      964.83      961.37     31.37 o
   0   3  13     2797.80     2801.22     48.34 o
   1   3  13     2520.95     2509.00     48.88 o
   2   3  13      691.87      721.10     26.88 o
   3   3  13     2808.43     2780.94     50.14 o
   4   3  13      478.60      526.51     37.24 o
   5   3  13     1379.41     1358.95     57.02 o
   6   3  13     2327.94     2189.86     77.47 o
   7   3  13      533.21      446.64     36.40 o
  -5   4  13        1.69        9.62     30.01 o
  -4   4  13     3349.54     3225.82    102.09 o
  -3   4  13      116.80      105.34     13.83 o
  -2   4  13    12856.41    12881.02    145.83 o
  -1   4  13      947.37      853.09     39.38 o
   0   4  13    10232.15    10376.03     98.96 o
   1   4  13      109.40      127.16      8.43 o
   2   4  13     4835.47     4608.87     65.27 o
   3   4  13     2305.15     2418.15     48.90 o
   4   4  13      316.23      380.11     26.82 o
   5   4  13     4129.49     3976.89     95.85 o
   6   4  13      445.86      462.23     35.02 o
   7   4  13     3757.34     3523.77    106.75 o
  -4   5  13     2875.68     2711.46     98.31 o
  -3   5  13      205.57      244.73     17.24 o
  -2   5  13     4225.48     3835.21     75.47 o
  -1   5  13     1124.68     1097.84     41.25 o
   0   5  13     4875.13     4851.77     74.42 o
   1   5  13      466.77      430.02     21.56 o
   2   5  13     2983.67     3043.88     58.17 o
   3   5  13       13.24        3.50     14.44 o
   4   5  13      837.86      950.55     50.71 o
   5   5  13      149.29      212.86     21.37 o
   6   5  13       33.94       15.09     28.99 o
  -3   6  13      103.89      127.33     16.98 o
  -2   6  13     1488.20     1441.16     52.12 o
  -1   6  13      603.23      640.66     32.77 o
   0   6  13     2086.49     2091.46     55.90 o
   1   6  13      993.40      973.76     53.90 o
   2   6  13     1192.70     1079.46     60.42 o
   3   6  13      261.45      301.89     17.15 o
   4   6  13      739.91      772.34     50.78 o
   5   6  13      213.02      219.83     17.60 o
  -1   7  13     2347.49     2243.92     65.18 o
   0   7  13      274.41      286.09     16.21 o
   1   7  13     1826.62     1731.30    111.02 o
   2   7  13      734.45      719.17     71.67 o
   3   7  13      216.43      269.84     15.45 o
   4   7  13      249.45      280.84     23.08 o
  -4  -6  14       32.67       79.68     32.15 o
  -3  -6  14     1711.43     1641.01     51.35 o
  -2  -6  14     2463.91     2548.31     62.77 o
  -1  -6  14      351.99      321.60     20.02 o
   0  -6  14     4428.76     4092.68     81.77 o
   1  -6  14       11.18       18.25     21.97 o
   2  -6  14     1177.35     1453.47     51.67 o
  -5  -5  14      181.35      157.78     15.71 o
  -4  -5  14     2860.51     2985.86     90.24 o
  -3  -5  14       10.60       29.44     15.29 o
  -2  -5  14      747.82      722.13     34.81 o
  -1  -5  14      708.20      620.77     33.05 o
   0  -5  14        0.59      -10.22     19.82 o
   1  -5  14     1436.19     1450.59     81.71 o
   2  -5  14       44.66       55.43     21.83 o
   3  -5  14     1799.49     1678.91     77.76 o
  -6  -4  14    13469.17    13320.66    210.87 o
  -5  -4  14     1088.51     1128.01     58.82 o
  -4  -4  14     8750.88     8698.92    143.98 o
  -3  -4  14      383.94      369.14     25.33 o
  -2  -4  14      156.20      135.99     13.86 o
  -1  -4  14      494.04      582.70     28.62 o
   0  -4  14      174.29      194.86     12.50 o
   1  -4  14       76.79       65.07     12.31 o
   2  -4  14       35.40       63.61     23.97 o
   3  -4  14       17.43      114.15     15.02 o
   4  -4  14        7.69       67.38     25.69 o
   5  -4  14       70.05      104.14     17.02 o
  -6  -3  14     1217.12     1282.31     69.35 o
  -5  -3  14      280.30      295.44     17.64 o
  -4  -3  14     9345.02     9398.62    143.08 o
  -3  -3  14      251.96      283.98     15.52 o
  -2  -3  14    20820.29    21216.49    458.94 o
  -1  -3  14     2481.42     2588.15     47.87 o
   0  -3  14    47314.34    48433.36    284.74 o
   1  -3  14     2908.20     2864.84     80.52 o
   2  -3  14    35582.89    36023.16    889.95 o
   3  -3  14     2580.00     2423.58     76.40 o
   4  -3  14    17232.07    17438.44    211.93 o
   5  -3  14      149.71      163.80     16.15 o
  -6  -2  14     1652.82     1815.19     80.23 o
  -5  -2  14     1428.42     1373.24     66.49 o
  -4  -2  14     4440.48     4326.34     96.03 o
  -3  -2  14      447.78      557.97     24.60 o
  -2  -2  14     1313.28     1362.53     34.81 o
  -1  -2  14     1460.28     1489.83     35.88 o
   0  -2  14      108.43      122.14     10.34 o
   1  -2  14     3979.20     3967.99     89.87 o
   2  -2  14      285.20      275.37     15.22 o
   3  -2  14     1819.67     1736.44     60.34 o
   4  -2  14     1124.59     1251.25     56.68 o
   5  -2  14        9.80      -24.85     24.85 o
   6  -2  14     1649.17     1959.07     81.90 o
  -6  -1  14     1061.94     1120.95     67.49 o
  -5  -1  14      483.60      446.28     34.70 o
  -4  -1  14      611.04      602.16     40.80 o
  -3  -1  14     5241.63     5258.61     97.97 o
  -2  -1  14      282.68      293.56     24.79 o
  -1  -1  14     2580.30     2801.65     46.65 o
   0  -1  14      193.79      201.37     10.11 o
   1  -1  14      212.76      248.05     14.48 o
   2  -1  14     1941.02     2014.34     48.69 o
   3  -1  14        0.39       29.61     18.03 o
   4  -1  14     2506.96     2587.48     74.54 o
   5  -1  14       41.17       78.92     26.31 o
   6  -1  14      319.29      314.35     23.95 o
  -6   0  14      358.60      402.29     32.63 o
  -5   0  14    14459.34    14676.93    200.29 o
  -4   0  14      312.94      331.23     28.78 o
  -3   0  14    12773.61    12830.50    155.19 o
  -2   0  14      416.33      445.30     21.46 o
  -1   0  14     1102.67     1253.22     39.39 o
   0   0  14      512.12      551.31     22.37 o
   1   0  14      397.26      387.93     21.09 o
   2   0  14        0.42       73.82      6.16 o
   3   0  14        6.57       19.99     20.68 o
   4   0  14      333.89      412.21     32.30 o
   5   0  14      310.05      326.55     27.76 o
   6   0  14      910.56     1070.69     59.39 o
   7   0  14       92.02       97.93     14.80 o
  -6   1  14     1642.65     1775.93     85.49 o
  -5   1  14     1844.87     2022.37     79.08 o
  -4   1  14      503.43      483.71     33.43 o
  -3   1  14     9518.54     9436.81    138.04 o
  -2   1  14      190.46      195.08     10.89 o
  -1   1  14    14798.86    15313.93    107.64 o
   0   1  14     2073.91     2128.70     56.74 o
   1   1  14    29472.18    30690.32    291.67 o
   2   1  14     1437.86     1396.18     34.06 o
   3   1  14    37320.09    38485.41    251.84 o
   4   1  14     1691.38     1607.45     55.51 o
   5   1  14    21188.14    21162.92    216.08 o
   6   1  14        0.94       35.05     24.64 o
   7   1  14     7214.57     6966.07    149.84 o
  -6   2  14      302.32      287.71     23.52 o
  -5   2  14     2642.88     2724.82     93.40 o
  -4   2  14     1702.80     1515.69     68.29 o
  -3   2  14     6528.12     6244.86    117.03 o
  -2   2  14     1845.19     1795.56     43.42 o
  -1   2  14     1164.55     1252.06     33.97 o
   0   2  14      102.23      178.78     22.24 o
   1   2  14        0.73       31.45     13.74 o
   2   2  14      489.43      475.08     22.57 o
   3   2  14     1343.88     1243.44     49.58 o
   4   2  14      988.85      956.77     48.65 o
   5   2  14     1701.97     1688.21     64.33 o
   6   2  14       24.95       55.41     24.67 o
   7   2  14     2106.60     2016.23     84.10 o
  -5   3  14     1799.43     1793.97     84.16 o
  -4   3  14      152.49      186.37     15.49 o
  -3   3  14     1033.21     1012.89     54.17 o
  -2   3  14     2705.47     2611.37     77.36 o
  -1   3  14      774.98      753.91     29.62 o
   0   3  14     3785.86     3823.69     58.41 o
   1   3  14      114.71       83.70     11.27 o
   2   3  14      992.60     1015.73     32.76 o
   3   3  14     1282.61     1208.54     37.20 o
   4   3  14      119.98      112.45     11.25 o
   5   3  14     1423.45     1389.46     60.03 o
   6   3  14        8.82       14.08     23.77 o
   7   3  14      699.02      618.19     44.36 o
  -4   4  14    10742.86    10512.20    185.43 o
  -3   4  14        1.59       57.47     26.56 o
  -2   4  14     8045.81     8189.71    100.67 o
  -1   4  14       62.98       74.27     11.99 o
   0   4  14     2829.13     2798.30     54.80 o
   1   4  14       16.00       15.04     14.79 o
   2   4  14       87.07       88.50     11.12 o
   3   4  14      126.79      131.66      7.96 o
   4   4  14      134.65      160.93     12.95 o
   5   4  14      532.45      513.54     33.72 o
   6   4  14      424.36      444.76     34.48 o
  -3   5  14      645.76      629.65     42.25 o
  -2   5  14     6628.34     6507.87    107.16 o
  -1   5  14        7.27       14.38     28.36 o
   0   5  14    11655.03    11484.38    223.37 o
   1   5  14      918.20      910.95     35.14 o
   2   5  14    12868.68    12762.92    120.41 o
   3   5  14     1714.06     1614.06     44.88 o
   4   5  14    17571.16    17648.51    208.29 o
   5   5  14      784.69      815.30     51.76 o
   6   5  14    12109.74    11711.06    187.50 o
  -2   6  14     4320.31     4089.41     84.95 o
  -1   6  14     1968.89     1774.16     90.49 o
   0   6  14     2545.95     2431.19     62.44 o
   1   6  14      131.90      111.27     10.80 o
   2   6  14      102.03       93.79     12.63 o
   3   6  14        1.98        8.27     19.93 o
   4   6  14     1226.28     1135.03     59.29 o
   5   6  14       87.99      149.39     15.86 o
   0   7  14      783.74      806.70     43.78 o
   1   7  14     1400.06     1461.05     61.79 o
   2   7  14      504.74      489.17     27.82 o
   3   7  14      915.94      827.68     41.11 o
  -3  -6  15      811.00      810.57     49.13 o
  -2  -6  15       22.70       39.33     31.91 o
  -1  -6  15     2978.91     2813.14     69.70 o
   0  -6  15      973.00     1053.88     61.23 o
   1  -6  15     2825.57     2516.23    102.83 o
  -4  -5  15     4820.09     4854.93    116.61 o
  -3  -5  15    11896.60    11622.78    216.90 o
  -2  -5  15     6544.17     6397.88    127.27 o
  -1  -5  15    22318.07    22004.65    385.13 o
   0  -5  15     8227.49     8080.65    113.88 o
   1  -5  15    12545.51    12372.91    206.63 o
   2  -5  15     1410.96     1244.98     46.90 o
   3  -5  15     4820.31     4587.85    125.30 o
  -5  -4  15      393.96      741.91     48.96 o
  -4  -4  15     2998.75     3128.74     91.38 o
  -3  -4  15     1008.57      993.46     36.38 o
  -2  -4  15     3624.20     3657.37    183.31 o
  -1  -4  15     1018.85      975.92     44.20 o
   0  -4  15     2740.91     2605.04     56.12 o
   1  -4  15      417.66      429.14     22.53 o
   2  -4  15      862.69      818.19     35.54 o
   3  -4  15     1131.35     1160.01     60.56 o
   4  -4  15       33.32       -2.79     33.85 o
  -6  -3  15      644.95      655.95     44.25 o
  -5  -3  15     1851.92     1906.24     76.10 o
  -4  -3  15      827.91      861.53     47.88 o
  -3  -3  15     3163.04     3206.41    126.31 o
  -2  -3  15     1339.87     1362.73     83.55 o
  -1  -3  15      719.71      694.10     36.94 o
   0  -3  15     1327.71     1320.95     71.31 o
   1  -3  15        0.57       -1.22     32.33 o
   2  -3  15        0.05      -12.94     16.16 o
   3  -3  15      577.47      540.03     40.65 o
   4  -3  15     1113.69     1090.43     62.41 o
   5  -3  15      488.63      503.94     43.26 o
  -6  -2  15     1373.93     1459.37     76.33 o
  -5  -2  15     4808.23     4978.05    118.63 o
  -4  -2  15      296.19      327.41     23.55 o
  -3  -2  15      135.11      199.92     10.62 o
  -2  -2  15      918.47     1018.28     32.21 o
  -1  -2  15       11.14       38.28     12.92 o
   0  -2  15     4629.75     4802.86    107.66 o
   1  -2  15      259.68      273.83     26.26 o
   2  -2  15     2562.70     2597.64     51.03 o
   3  -2  15     3069.55     2931.02     80.68 o
   4  -2  15     1630.24     1603.02     64.98 o
   5  -2  15     2971.47     2876.84     90.94 o
   6  -2  15     1301.04     1306.97     71.24 o
  -6  -1  15      436.03      468.28     34.55 o
  -5  -1  15      681.49      752.18     49.87 o
  -4  -1  15     5216.94     5212.29    111.29 o
  -3  -1  15     8082.15     7914.19    123.91 o
  -2  -1  15    19296.84    19511.96    268.98 o
  -1  -1  15    14469.13    14967.83    134.27 o
   0  -1  15    49534.64    50568.03    714.56 o
   1  -1  15    12106.87    12380.38    219.73 o
   2  -1  15    26839.16    26647.86    660.36 o
   3  -1  15     3584.76     3773.98     86.24 o
   4  -1  15     9296.44     9588.06    145.35 o
   5  -1  15     1200.32     1260.04     64.78 o
   6  -1  15      185.99      258.58     26.71 o
  -6   0  15       43.25       62.05     33.38 o
  -5   0  15      380.00      368.36     31.28 o
  -4   0  15      125.72      131.61     13.43 o
  -3   0  15     2283.19     2380.34     71.77 o
  -2   0  15      613.32      663.16     36.01 o
  -1   0  15     5487.09     5723.88     68.33 o
   0   0  15      196.72      272.62     15.75 o
   1   0  15     4636.93     4717.74     96.66 o
   2   0  15       68.24       80.58     10.05 o
   3   0  15     2179.58     2165.65     63.30 o
   4   0  15     1410.24     1610.04     58.51 o
   5   0  15        4.23      -10.89     22.71 o
   6   0  15     5929.38     5931.88    131.94 o
  -6   1  15        0.44        0.00     32.73 o
  -5   1  15       96.64       64.88     34.44 o
  -4   1  15     1183.89     1070.74     58.03 o
  -3   1  15        1.28       11.57     22.68 o
  -2   1  15     4346.73     4362.37     64.10 o
  -1   1  15      290.28      303.75     16.92 o
   0   1  15     1527.97     1547.11     44.26 o
   1   1  15      293.74      214.70     50.65 o
   2   1  15      406.79      417.33     21.36 o
   3   1  15       68.58       88.39     11.32 o
   4   1  15       94.65      119.13     11.79 o
   5   1  15      657.41      713.78     46.86 o
   6   1  15      545.33      552.63     35.82 o
  -5   2  15     2663.86     2697.70     94.81 o
  -4   2  15     8125.76     7754.22    146.48 o
  -3   2  15     1737.92     1793.45     66.22 o
  -2   2  15      499.80      554.32     26.18 o
  -1   2  15      446.26      475.26     25.22 o
   0   2  15       40.48       38.58      8.08 o
   1   2  15     3980.33     4027.41     58.72 o
   2   2  15       27.63       13.10     13.70 o
   3   2  15     2611.42     2648.89     71.36 o
   4   2  15     1032.95     1130.29     50.18 o
   5   2  15      814.01      847.44     49.62 o
   6   2  15     1133.93     1094.86     60.27 o
  -5   3  15      947.12      900.17     62.73 o
  -4   3  15     1122.03     1138.11     62.56 o
  -3   3  15     5491.99     5187.34    115.09 o
  -2   3  15     3490.35     3393.81    154.91 o
  -1   3  15    18901.95    18763.56    138.94 o
   0   3  15    11246.01    11214.80    155.00 o
   1   3  15    39844.13    39948.18   1150.24 o
   2   3  15     6400.46     6488.90    147.92 o
   3   3  15    30748.81    30648.18    198.72 o
   4   3  15     3330.64     3526.24     88.40 o
   5   3  15     8340.33     8327.55    142.74 o
   6   3  15     2121.67     2267.96     82.17 o
  -4   4  15        6.93        6.02     33.38 o
  -3   4  15      131.94      167.03     16.04 o
  -2   4  15      575.30      568.57     27.86 o
  -1   4  15      230.98      285.80     15.03 o
   0   4  15     3393.83     3358.39     61.19 o
   1   4  15       50.34       67.37      7.78 o
   2   4  15     3285.57     3219.86     59.41 o
   3   4  15      246.38      340.75     34.77 o
   4   4  15     1882.07     1892.74     67.89 o
   5   4  15      962.96      909.53     54.13 o
   6   4  15       12.35        7.84     28.92 o
  -3   5  15       54.04       90.46     33.02 o
  -2   5  15       64.95       85.85     22.61 o
  -1   5  15     1272.76     1299.38     67.38 o
   0   5  15       30.02       21.66     23.98 o
   1   5  15     1210.34     1169.66     41.27 o
   2   5  15        0.07      -18.07     18.07 o
   3   5  15      633.06      673.59     32.82 o
   4   5  15       11.85       44.27     28.01 o
   5   5  15       14.31       58.24     26.92 o
  -2   6  15     2149.65     1976.48    112.72 o
  -1   6  15      753.20      700.34     71.15 o
   0   6  15        8.99       48.89     32.84 o
   1   6  15       32.54       64.38     20.62 o
   2   6  15     1951.29     2038.21     61.55 o
   3   6  15       60.90       30.38     18.14 o
   4   6  15     2314.09     2216.99     84.40 o
  -2  -6  16      100.00       84.63     21.65 o
  -1  -6  16       46.15       39.33     22.51 o
   0  -6  16      246.32      264.03     14.70 o
  -4  -5  16     1827.26     1834.33     75.98 o
  -3  -5  16     1042.31     1168.76     62.88 o
  -2  -5  16     1394.97     1329.31     47.07 o
  -1  -5  16       29.19       41.56     24.55 o
   0  -5  16      221.16      214.01     13.64 o
   1  -5  16     2255.34     2369.38     61.77 o
   2  -5  16      104.09      116.23     11.02 o
  -5  -4  16      208.60      230.54     18.33 o
  -4  -4  16       25.71       64.69     22.31 o
  -3  -4  16        1.98       11.25     23.62 o
  -2  -4  16       42.76       24.77     17.51 o
  -1  -4  16     1309.29     1383.13     83.87 o
   0  -4  16      727.44      750.12     34.96 o
   1  -4  16     9938.70     9586.23    111.00 o
   2  -4  16      209.70      205.77     14.55 o
   3  -4  16    16233.42    15618.51    215.57 o
   4  -4  16       26.83       17.85     32.55 o
  -5  -3  16     1472.97     1415.67     68.89 o
  -4  -3  16     1005.27      973.35     53.77 o
  -3  -3  16        8.53       23.01     28.95 o
  -2  -3  16     3627.37     3750.23    125.02 o
  -1  -3  16       10.01       11.39     23.33 o
   0  -3  16     6115.84     5957.48     79.56 o
   1  -3  16       44.45       19.33     16.91 o
   2  -3  16       90.25       87.55      8.36 o
   3  -3  16      545.41      530.50     34.41 o
   4  -3  16      909.52      938.47     57.79 o
   5  -3  16        5.75      -26.96     32.44 o
  -5  -2  16     3963.40     4089.65    109.79 o
  -4  -2  16     2187.53     2412.05     78.95 o
  -3  -2  16     3919.09     3933.18     65.92 o
  -2  -2  16      473.42      514.54     25.03 o
  -1  -2  16      777.54      803.83     29.94 o
   0  -2  16       50.09       98.83      8.91 o
   1  -2  16      220.08      240.11     12.18 o
   2  -2  16       43.98       55.97     15.09 o
   3  -2  16      339.97      339.87     25.51 o
   4  -2  16      135.57       72.14     33.78 o
   5  -2  16      942.25      966.72     61.10 o
  -6  -1  16     1339.45     1415.24     78.58 o
  -5  -1  16      152.08      140.58     15.49 o
  -4  -1  16     1985.40     2016.68     73.82 o
  -3  -1  16     1598.37     1557.49     60.33 o
  -2  -1  16     3225.21     3360.13     58.22 o
  -1  -1  16     1516.58     1486.65     43.29 o
   0  -1  16        5.14       -1.19     14.48 o
   1  -1  16       59.63       47.37     14.87 o
   2  -1  16     3466.22     3453.84     58.65 o
   3  -1  16      114.01      135.17     12.56 o
   4  -1  16    10889.79    11129.39    162.89 o
   5  -1  16      261.47      336.51     29.68 o
   6  -1  16     8243.28     8453.85    165.34 o
  -5   0  16     1125.65     1099.39     64.08 o
  -4   0  16      557.40      558.75     41.70 o
  -3   0  16       34.46       41.11     20.07 o
  -2   0  16      313.81      333.04     17.53 o
  -1   0  16      327.81      348.74     18.19 o
   0   0  16     1439.13     1505.33     38.61 o
   1   0  16      540.32      572.08     25.37 o
   2   0  16     9577.62     9552.08    216.26 o
   3   0  16      407.25      383.08     26.86 o
   4   0  16    15989.52    15532.79    184.89 o
   5   0  16      115.97       88.03     13.43 o
   6   0  16    11855.01    11488.98    187.05 o
  -5   1  16       76.28       62.56     31.64 o
  -4   1  16     1728.83     1630.80     69.27 o
  -3   1  16     2289.64     2035.65     70.24 o
  -2   1  16      704.53      776.51     30.62 o
  -1   1  16     8519.92     8659.89     89.13 o
   0   1  16       84.82      131.92      7.89 o
   1   1  16    13189.85    13297.67    164.85 o
   2   1  16       38.52       55.83     13.35 o
   3   1  16     2900.18     2955.46     78.09 o
   4   1  16      279.08      297.94     23.30 o
   5   1  16       17.33       38.10     25.07 o
   6   1  16      109.50       96.45     34.51 o
  -5   2  16     1939.97     2032.36     85.40 o
  -4   2  16     4939.40     4584.85    114.59 o
  -3   2  16     5396.06     5243.93    113.70 o
  -2   2  16     4613.17     4524.37     71.14 o
  -1   2  16     2960.56     3043.61     55.94 o
   0   2  16     1469.98     1423.13     44.28 o
   1   2  16      654.15      662.97     27.84 o
   2   2  16       10.64       16.87     12.75 o
   3   2  16      107.40      113.50     12.41 o
   4   2  16      485.85      507.91     32.59 o
   5   2  16       16.94        4.50     24.71 o
   6   2  16     1346.57     1372.61     67.36 o
  -4   3  16       26.28        2.87     31.24 o
  -3   3  16     1671.80     1423.33     67.74 o
  -2   3  16       63.74      106.09      8.72 o
  -1   3  16     3040.71     2827.72     58.57 o
   0   3  16      381.84      387.01     40.05 o
   1   3  16       83.23      126.37      9.09 o
   2   3  16        0.14       18.30     38.57 o
   3   3  16     3077.34     2943.91     58.16 o
   4   3  16       13.66      -14.44     19.45 o
   5   3  16     7215.81     7201.71    135.77 o
   6   3  16       90.60      110.34     14.04 o
  -4   4  16     1537.27     1412.82     80.87 o
  -3   4  16      837.12      848.80     54.38 o
  -2   4  16      170.51      168.01     11.39 o
  -1   4  16     1992.25     2101.91     53.30 o
   0   4  16      177.78      175.54     14.95 o
   1   4  16     2791.15     2809.70     58.29 o
   2   4  16        7.60       26.58     15.11 o
   3   4  16     5561.83     5483.64     80.77 o
   4   4  16        1.34       28.95     24.49 o
   5   4  16     7345.09     6879.50    138.79 o
   6   4  16      175.55      175.48     16.26 o
  -3   5  16     1333.38     1245.95     73.46 o
  -2   5  16     2525.75     2438.06     65.72 o
  -1   5  16     2158.76     2029.98     57.17 o
   0   5  16     8319.70     7889.63    104.20 o
   1   5  16      959.90      860.61     83.99 o
   2   5  16     8800.42     8464.32    105.16 o
   3   5  16      306.98      306.43     16.83 o
   4   5  16     5226.94     5084.15    120.68 o
   5   5  16       98.63       91.62     14.55 o
  -1   6  16     2646.55     2611.94     72.18 o
   0   6  16     4731.04     4463.23     87.08 o
   1   6  16      871.67      874.50     50.91 o
   2   6  16     1521.20     1421.41     49.71 o
   3   6  16       22.31       37.56     21.72 o
   4   6  16      681.24      663.99     51.58 o
  -3  -5  17     2985.86     2861.61     80.01 o
  -2  -5  17      417.41      462.09     25.49 o
  -1  -5  17     2304.38     2267.35     60.55 o
   0  -5  17      896.97      983.66     54.36 o
   1  -5  17     1324.41     1248.43     49.33 o
   2  -5  17      822.98      682.71     35.23 o
  -4  -4  17      464.15      494.71     37.20 o
  -3  -4  17       92.33       96.32     12.55 o
  -2  -4  17     1905.76     1897.52     60.86 o
  -1  -4  17       48.64       60.31      8.45 o
   0  -4  17     3055.16     3162.13     64.72 o
   1  -4  17       22.90       38.01     29.28 o
   2  -4  17      455.28      414.03     22.01 o
   3  -4  17      783.71      746.07     56.37 o
  -5  -3  17        2.10       -2.76     27.68 o
  -4  -3  17     4614.59     4671.87    113.29 o
  -3  -3  17      999.85     1028.31     38.79 o
  -2  -3  17     2872.46     2829.07     58.51 o
  -1  -3  17      575.42      568.10     28.20 o
   0  -3  17       23.59       29.26     16.35 o
   1  -3  17      492.17      471.68     26.55 o
   2  -3  17      840.08      758.80     35.52 o
   3  -3  17     1081.67     1058.09     58.96 o
   4  -3  17      649.50      682.35     49.80 o
  -5  -2  17     1822.77     1685.63     75.80 o
  -4  -2  17     1598.29     1553.88     67.59 o
  -3  -2  17     2996.68     3025.83     92.79 o
  -2  -2  17      743.77      783.44     31.46 o
  -1  -2  17     5123.98     5146.92    178.76 o
   0  -2  17      100.61      123.89      8.17 o
   1  -2  17     5581.74     5473.41    127.39 o
   2  -2  17     2997.51     2948.86     59.73 o
   3  -2  17     1600.28     1757.72     66.79 o
   4  -2  17     8453.42     8234.83    151.07 o
   5  -2  17     2182.13     2187.74     89.15 o
  -5  -1  17     1975.59     1968.14     80.68 o
  -4  -1  17      507.09      470.85     35.31 o
  -3  -1  17      504.49      535.14     40.32 o
  -2  -1  17     2401.10     2419.26     51.32 o
  -1  -1  17      170.43      190.22      9.96 o
   0  -1  17     2146.68     2127.12     82.65 o
   1  -1  17       90.69       85.28      8.07 o
   2  -1  17     1864.81     1967.51    104.75 o
   3  -1  17     1263.59     1301.97     57.88 o
   4  -1  17      225.63      245.38     15.89 o
   5  -1  17      156.30      252.27     19.99 o
  -5   0  17      743.87      759.92     55.54 o
  -4   0  17      589.96      532.65     36.37 o
  -3   0  17      237.94      233.12     21.48 o
  -2   0  17       57.91       47.44     16.16 o
  -1   0  17      717.82      732.20     30.56 o
   0   0  17       66.44       52.86     16.86 o
   1   0  17     3210.44     3325.42    129.44 o
   2   0  17       31.18        1.89     16.37 o
   3   0  17      972.55      959.15     49.41 o
   4   0  17      485.48      558.03     43.77 o
   5   0  17       17.91       41.94     24.02 o
   6   0  17      748.60      964.31     63.89 o
  -5   1  17     2191.54     2121.98     91.40 o
  -4   1  17        1.99       63.17     22.50 o
  -3   1  17     4964.76     4857.71    110.61 o
  -2   1  17      528.17      501.62     39.53 o
  -1   1  17     3274.48     3356.91     59.26 o
   0   1  17      988.37      961.57     43.86 o
   1   1  17       64.53       28.40     24.38 o
   2   1  17     1734.59     1695.20     43.67 o
   3   1  17     2241.06     2359.58     71.73 o
   4   1  17     2875.18     2849.52     83.75 o
   5   1  17     1618.00     1789.88     71.22 o
   6   1  17     2193.95     2143.35     86.75 o
  -4   2  17     2328.33     2206.92     87.20 o
  -3   2  17     1713.15     1548.65     68.47 o
  -2   2  17     3788.07     3783.11     67.36 o
  -1   2  17     1248.62     1179.94     46.23 o
   0   2  17     2241.52     2370.45     49.98 o
   1   2  17      165.17      152.64      8.66 o
   2   2  17     6373.56     6367.87     89.53 o
   3   2  17     2044.46     2137.87     69.97 o
   4   2  17     2739.03     2778.77     83.88 o
   5   2  17     5301.25     5221.57    120.44 o
   6   2  17     2609.21     2581.19     92.22 o
  -4   3  17     1728.88     1668.53     82.73 o
  -3   3  17       58.85       49.57     33.89 o
  -2   3  17      245.32      245.05     12.31 o
  -1   3  17      585.17      634.18     30.77 o
   0   3  17        2.03        1.56     16.31 o
   1   3  17      822.16      851.23     33.83 o
   2   3  17      163.93      268.45     15.54 o
   3   3  17     1104.53     1133.73     44.91 o
   4   3  17      206.81      245.96     20.14 o
   5   3  17      401.53      409.34     30.78 o
  -3   4  17       28.56       11.72     30.99 o
  -2   4  17     1849.00     1838.39     73.32 o
  -1   4  17        6.60       30.93     16.84 o
   0   4  17       23.84       13.00     18.66 o
   1   4  17       48.46       72.13      8.27 o
   2   4  17      882.85      899.30     36.69 o
   3   4  17       13.32       27.73     49.00 o
   4   4  17      675.51      633.66     39.20 o
   5   4  17       97.45      145.40     17.67 o
  -2   5  17     2350.91     2316.18     66.74 o
  -1   5  17      101.79      112.92     11.12 o
   0   5  17     1591.39     1558.47     50.10 o
   1   5  17      625.68      564.23     34.55 o
   2   5  17       53.52      100.84     14.01 o
   3   5  17     1742.81     1653.66     72.46 o
   4   5  17     1513.98     1409.48     68.56 o
   0   6  17      371.20      294.67     20.74 o
   1   6  17     1524.46     1460.59     53.93 o
   2   6  17        0.44      -21.01     21.01 o
   3   6  17     3370.01     3394.45    161.22 o
  -2  -5  18     4699.10     4588.34     94.84 o
  -1  -5  18     5114.17     5084.24    102.34 o
   0  -5  18     2706.47     2687.14     67.35 o
  -3  -4  18      811.50      769.32     62.20 o
  -2  -4  18     3887.37     3739.24     73.14 o
  -1  -4  18      664.42      629.42     36.24 o
   0  -4  18       46.85       36.01     48.37 o
   1  -4  18     2012.71     2072.24     74.76 o
   2  -4  18     1243.58     1208.05     48.82 o
  -4  -3  18     2611.02     2476.12     89.06 o
  -3  -3  18     1144.36     1181.54    115.59 o
  -2  -3  18     3511.54     3497.16     83.03 o
  -1  -3  18      192.52      196.33     10.68 o
   0  -3  18     2313.18     2373.59    109.46 o
   1  -3  18       22.58      -12.82     18.80 o
   2  -3  18       12.66       24.79     19.07 o
   3  -3  18      454.82      378.03     36.40 o
   4  -3  18      780.94      841.45     58.26 o
  -4  -2  18     4808.64     4641.18    116.14 o
  -3  -2  18     3816.65     3813.50    162.45 o
  -2  -2  18     2073.88     2027.51     51.44 o
  -1  -2  18     1013.68     1042.68     37.74 o
   0  -2  18     1030.03     1114.91     37.01 o
   1  -2  18       38.91      188.04     11.84 o
   2  -2  18       19.75      173.89     22.50 o
   3  -2  18      986.75      939.32     56.24 o
   4  -2  18      112.11       81.93     32.48 o
  -5  -1  18     5047.58     5237.18    130.91 o
  -4  -1  18     1278.48     1316.30     65.43 o
  -3  -1  18    14794.09    14494.85    189.35 o
  -2  -1  18     3496.96     3599.56     70.80 o
  -1  -1  18     8282.08     8165.46    175.32 o
   0  -1  18    10394.01    10745.02    390.76 o
   1  -1  18     2315.67     2284.94     88.03 o
   2  -1  18     6709.85     6477.27     85.25 o
   3  -1  18      696.99      597.99     44.18 o
   4  -1  18     3877.94     3910.55    105.14 o
   5  -1  18     1063.08     1072.31     64.44 o
  -5   0  18     4256.69     4082.66    121.07 o
  -4   0  18      283.00      253.23     19.23 o
  -3   0  18    12919.19    12497.89    176.96 o
  -2   0  18      721.78      692.20     32.12 o
  -1   0  18     8824.09     9020.65     98.44 o
   0   0  18       73.91       87.80     17.69 o
   1   0  18      710.67      686.51     42.64 o
   2   0  18     3058.12     2955.03     69.77 o
   3   0  18     1651.49     1689.30     65.49 o
   4   0  18     5676.55     5856.63    123.78 o
   5   0  18     1270.36     1315.33     65.50 o
  -4   1  18     1091.17     1003.73     60.12 o
  -3   1  18     2389.98     2316.80     81.39 o
  -2   1  18     2861.09     2851.87     88.07 o
  -1   1  18     3221.70     3274.29     60.87 o
   0   1  18      808.29      836.01     44.13 o
   1   1  18     2750.89     2741.05    101.07 o
   2   1  18      538.89      485.99     26.72 o
   3   1  18      311.14      280.85     21.63 o
   4   1  18       92.26       83.17     28.70 o
   5   1  18      430.04      454.89     37.20 o
  -4   2  18     1795.58     1586.62     78.20 o
  -3   2  18     6014.14     5677.54    126.72 o
  -2   2  18     1069.52     1028.93     41.26 o
  -1   2  18     3673.69     3706.77     67.28 o
   0   2  18      404.71      431.44     21.27 o
   1   2  18      954.31     1009.11     36.48 o
   2   2  18       21.28       26.71     10.49 o
   3   2  18       17.74       -2.14     25.83 o
   4   2  18      597.28      623.07     43.99 o
   5   2  18        3.31       -2.54     28.52 o
  -3   3  18      967.50      790.48     60.19 o
  -2   3  18    11817.02    11526.66    257.56 o
  -1   3  18     2421.64     2450.32     69.51 o
   0   3  18     7921.65     7997.48    102.59 o
   1   3  18     5836.82     5843.20    131.17 o
   2   3  18     1894.73     1923.31    101.26 o
   3   3  18     3890.70     3944.31     88.25 o
   4   3  18       89.44      117.17     13.68 o
   5   3  18      987.99      955.59     56.34 o
  -2   4  18     9720.39     9539.81    229.27 o
  -1   4  18      487.68      517.65     40.67 o
   0   4  18     8766.87     8588.62    137.32 o
   1   4  18       55.69       57.38     18.41 o
   2   4  18     2110.96     2022.72     52.83 o
   3   4  18     1611.19     1506.35     47.10 o
   4   4  18      510.98      494.18     37.09 o
  -1   5  18     1568.26     1534.26     53.19 o
   0   5  18     1343.67     1258.43     49.09 o
   1   5  18     1376.99     1278.57     74.60 o
   2   5  18     1102.86     1173.15     54.31 o
   3   5  18      723.25      752.25     40.20 o
  -2  -4  19      616.19      571.17     79.91 o
  -1  -4  19      266.93      329.71     19.27 o
   0  -4  19     4832.63     4589.34     93.32 o
   1  -4  19      186.38      218.97     18.96 o
  -3  -3  19        0.64       27.03     16.23 o
  -2  -3  19    13500.58    13253.67    382.70 o
  -1  -3  19      681.27      693.48     47.13 o
   0  -3  19    24725.39    24376.36    455.10 o
   1  -3  19     1496.13     1353.77     46.54 o
   2  -3  19    18732.19    18278.32    331.39 o
   3  -3  19     1554.71     1587.33     72.45 o
  -4  -2  19        3.25       32.22     24.64 o
  -3  -2  19      963.91      950.62     95.90 o
  -2  -2  19      413.80      439.79     49.56 o
  -1  -2  19       35.39       58.41     20.17 o
   0  -2  19     2601.12     2548.14     57.25 o
   1  -2  19      658.35      694.92     34.34 o
   2  -2  19     3910.11     3687.63     72.22 o
   3  -2  19      164.73      206.15     16.15 o
   4  -2  19     3416.36     3358.64    107.71 o
  -4  -1  19     1609.92     1740.44     75.54 o
  -3  -1  19      222.50      238.92     16.51 o
  -2  -1  19      622.49      593.81     31.25 o
  -1  -1  19        4.35      -26.51     26.51 o
   0  -1  19       57.63        8.55     24.74 o
   1  -1  19        0.61        5.34     16.13 o
   2  -1  19      250.45      226.07     41.73 o
   3  -1  19      315.58      292.94     22.06 o
   4  -1  19      366.71      371.69     27.58 o
  -4   0  19       89.08       70.94     34.94 o
  -3   0  19     4309.20     4304.12    112.04 o
  -2   0  19       69.37      106.02     28.99 o
  -1   0  19      148.84      156.14     10.29 o
   0   0  19      178.76      184.26     19.67 o
   1   0  19     5152.94     5048.64    160.01 o
   2   0  19      428.70      457.00     22.20 o
   3   0  19     5248.96     5314.91    118.99 o
   4   0  19      153.82      178.24     15.24 o
   5   0  19     2312.33     2315.14     87.88 o
  -4   1  19      885.80      813.48     59.28 o
  -3   1  19    15503.13    14708.64    203.60 o
  -2   1  19       69.53       87.83      9.76 o
  -1   1  19    18195.14    18500.39    148.84 o
   0   1  19      831.86      802.48     34.56 o
   1   1  19    25092.78    25213.77    523.33 o
   2   1  19     2297.19     2219.94     52.94 o
   3   1  19    23619.05    23227.24    240.15 o
   4   1  19     3796.83     3777.74    101.96 o
   5   1  19     7918.84     8116.35    159.44 o
  -3   2  19      133.33      103.60     16.18 o
  -2   2  19     2410.93     2385.53     63.02 o
  -1   2  19      181.16      170.50     10.55 o
   0   2  19      408.26      558.22     31.15 o
   1   2  19     1896.44     1784.81     49.47 o
   2   2  19        2.23       26.72      9.54 o
   3   2  19     6269.63     6168.80    127.69 o
   4   2  19       28.90       55.81     12.48 o
   5   2  19     4386.82     4488.31    117.26 o
  -3   3  19     1425.16     1349.48     74.55 o
  -2   3  19      359.72      353.74     20.67 o
  -1   3  19     1091.39     1024.74     42.17 o
   0   3  19       12.90        4.65     19.26 o
   1   3  19      645.18      623.34     31.09 o
   2   3  19        0.20       16.41     17.32 o
   3   3  19       10.57       -6.08     20.79 o
   4   3  19      183.48      214.20     16.51 o
  -2   4  19     2873.46     2662.19     89.24 o
  -1   4  19      141.64      127.21     11.85 o
   0   4  19        1.71       13.17     19.10 o
   1   4  19        8.96       33.69     20.47 o
   2   4  19     2874.17     2810.80     64.60 o
   3   4  19      160.38      206.32     12.53 o
   4   4  19     3518.49     3406.38    106.16 o
   0   5  19    15776.72    15012.35    340.74 o
   1   5  19      216.62      186.87     20.32 o
   2   5  19    13844.89    13422.39    145.89 o
  -2  -3  20       56.64       43.15     22.30 o
  -1  -3  20        2.24        7.29     16.26 o
   0  -3  20       15.88       13.23     21.87 o
   1  -3  20      163.82      176.54     16.89 o
   2  -3  20      551.37      532.91     29.56 o
  -3  -2  20       11.27       14.51     20.83 o
  -2  -2  20     3061.71     3029.35     66.55 o
  -1  -2  20      448.04      429.45     24.92 o
   0  -2  20     6398.76     6275.86    204.47 o
   1  -2  20      292.85      304.68     20.31 o
   2  -2  20     3753.49     3723.91    125.23 o
   3  -2  20       11.48        7.84     13.21 o
  -3  -1  20     1808.05     1923.78     80.23 o
  -2  -1  20     8636.25     8986.16    110.06 o
  -1  -1  20     2833.27     3042.38     74.80 o
   0  -1  20    13025.00    13017.25    318.55 o
   1  -1  20     3052.42     3006.48     96.86 o
   2  -1  20     7142.78     6985.24     97.00 o
   3  -1  20     1321.75     1301.10     67.83 o
   4  -1  20     1250.50     1233.01     66.59 o
  -3   0  20     5028.87     4939.17    124.05 o
  -2   0  20      518.66      550.40     40.99 o
  -1   0  20     8754.18     8845.86    185.82 o
   0   0  20      836.62      840.52     42.24 o
   1   0  20     5890.93     5952.33    191.12 o
   2   0  20      383.66      377.80     21.52 o
   3   0  20     2257.71     2286.44     80.84 o
   4   0  20      692.54      766.68     54.16 o
  -3   1  20        1.44      -13.53     27.43 o
  -2   1  20       19.47       43.14     19.71 o
  -1   1  20        6.51       62.83     13.11 o
   0   1  20       76.85       76.20     10.70 o
   1   1  20       36.53      -68.34     68.34 o
   2   1  20       32.75       74.76     21.43 o
   3   1  20      311.92      283.39     26.09 o
   4   1  20     1336.82     1287.05     64.85 o
  -3   2  20       22.35       98.08     32.91 o
  -2   2  20       13.57       -1.31     19.28 o
  -1   2  20     2660.29     2813.01     64.28 o
   0   2  20     2349.62     2283.44     56.96 o
   1   2  20     7965.49     8156.46    106.51 o
   2   2  20     1408.24     1302.65     44.52 o
   3   2  20     7765.50     8033.83    148.96 o
   4   2  20      277.32      355.24     32.04 o
  -2   3  20     2338.74     2266.64    107.38 o
  -1   3  20     8017.11     7816.61    273.14 o
   0   3  20     4457.40     4332.03    164.70 o
   1   3  20    14793.57    14296.44    438.08 o
   2   3  20     2551.51     2809.26     65.58 o
   3   3  20    11330.05    10875.55    126.29 o
   4   3  20      858.25      747.83     57.10 o
  -1   4  20     1002.99      949.98     44.64 o
   0   4  20     5394.21     5115.75     91.63 o
   1   4  20     1744.61     1617.03     64.21 o
   2   4  20     3670.54     3726.24     77.02 o
   3   4  20     1812.03     1603.55     54.67 o
  -1  -3  21       99.06       53.01     25.78 o
   0  -3  21      670.08      631.83     52.00 o
  -2  -2  21     1287.33     1295.31    131.31 o
  -1  -2  21     1319.36     1317.75     46.82 o
   0  -2  21      103.26       81.80     12.49 o
   1  -2  21       75.73       70.72     13.33 o
   2  -2  21      198.25      239.41     13.43 o
  -3  -1  21      183.32       95.94     38.90 o
  -2  -1  21      407.72      487.10     26.65 o
  -1  -1  21      237.30      185.68     13.03 o
   0  -1  21      375.49      329.31     20.67 o
   1  -1  21        3.82       49.38     16.68 o
   2  -1  21     3885.01     3773.79    147.49 o
   3  -1  21      224.21      252.20     22.86 o
  -3   0  21       23.54       42.78     28.37 o
  -2   0  21     1848.22     1859.15     53.37 o
  -1   0  21      234.22      233.14     24.28 o
   0   0  21      982.90      932.73     39.46 o
   1   0  21      253.04      207.11     20.94 o
   2   0  21     2641.80     2687.31     63.22 o
   3   0  21       95.84      139.30     15.71 o
  -2   1  21      743.51      874.29     43.45 o
  -1   1  21     2028.14     1992.62     56.08 o
   0   1  21       56.62       42.73     18.69 o
   1   1  21     2197.80     2008.14     56.38 o
   2   1  21      219.84      220.23     12.68 o
   3   1  21      116.73      139.88     16.15 o
  -2   2  21     2635.28     2428.91     65.71 o
  -1   2  21     3242.95     3155.88     82.84 o
   0   2  21     2042.74     2098.97    129.87 o
   1   2  21     1057.55     1123.30     44.57 o
   2   2  21      314.74      364.30     21.58 o
   3   2  21        3.64       34.83     26.38 o
  -1   3  21        8.64        1.43     23.63 o
   0   3  21       66.45       60.82     13.92 o
   1   3  21      477.34      461.50     26.22 o
   2   3  21       50.04      100.58     28.79 o
   3   3  21     4045.33     3801.89     79.09 o
   0  -2  22       49.91       26.14     15.80 o
  -1  -1  22      389.93      395.48     23.91 o
   0  -1  22     1993.61     2094.94     58.72 o
   1  -1  22      732.19      740.02     37.84 o
   2  -1  22     2198.74     2086.98     93.11 o
  -2   0  22      256.72      394.36     20.84 o
  -1   0  22       14.42       51.90     32.42 o
   0   0  22      467.62      463.38     27.96 o
   1   0  22      237.21      252.31     14.48 o
   2   0  22      530.01      553.14     27.96 o
  -1   1  22      678.35      622.52     39.51 o
   0   1  22     1899.15     1891.94     55.31 o
   1   1  22        1.48       14.54     22.06 o
   2   1  22     3378.62     3134.58     70.90 o
  -1   2  22       79.92      100.70     19.72 o
   0   2  22     2751.36     2716.55     94.30 o
   1   2  22       30.95       31.93     20.46 o
   2   2  22     3621.38     3369.14     73.89 o
 
